# Supplementary material for: Comparison of air temperature measured in a vineyard canopy and at a standard weather station
Source: PLoS One. 2020 Jun 11;15(6):e0234436. doi: 10.1371/journal.pone.0234436 (PMC7289347; doi:10.1371/journal.pone.0234436)
Supplement: S1 File — (XLSX) [file pone.0234436.s001.xlsx]

## Sheet: Main
	Worksheet	Description			Scale
	Summer	Air temperature data inside and outside the vineyard (Summer)			daily
	Fall	Air temperature data inside and outside the vineyard (Fall)			daily
	Winter	Air temperature data inside and outside the vineyard (Winter)			daily
	Spring	Air temperature data inside and outside the vineyard (Spring)			daily
	Data 15min Cluster E&W	Air temperature data inside and outside the vineyard (only 2016). Data inside the vineyard was measured in clusters facing east and west (average)			15-min

## Sheet: Summer
			Minimun				Maximum
date	JulDay	year	MinTT 50	MinTT120	AT1.70m		MinTT 50	MinTT120	AT1.70m
2016-06-21	173	2016	11.7063	11.77	11.9691		28.0219	29.1137	26.2973
2016-06-22	174	2016	10.2544	9.83187	10.4957		29.895	30.21	28.3286
2016-06-23	175	2016	13.0969	13.0344	13.1641		26.8181	26.24	25.3219
2016-06-24	176	2016	9.92313	9.77688	9.97678		23.3144	23.1194	22.0787
2016-06-25	177	2016	7.725	7.35425	8.19931		27.175	28.5762	25.4741
2016-06-26	178	2016	11.145	10.9162	12.3162		31.6613	31.9537	30.2579
2016-06-27	179	2016	15.965	16.045	17.3917		34.7056	35.5106	32.8553
2016-06-28	180	2016	14.6956	14.445	15.9883		37.1475	38.4906	35.043
2016-06-29	181	2016	14.6988	14.4463	15.6403		37.4756	38.0731	34.7349
2016-06-30	182	2016	12.9206	12.6338	13.7728		34.6137	34.7369	32.0449
2016-07-01	183	2016	10.8538	10.5944	12.0092		31.9144	32.5194	30.698
2016-07-02	184	2016	15.0894	14.7494	15.8843		32.8131	34.1938	31.6287
2016-07-03	185	2016	12.5388	12.2225	13.3061		30.17	29.6181	28.2287
2016-07-04	186	2016	10.6625	10.3462	11.785		27.7287	27.35	26.0216
2016-07-05	187	2016	9.54562	9.19937	10.5602		26.0369	25.4644	24.1832
2016-07-06	188	2016	8.65687	8.65	10.0403		27.9056	28.1025	26.0182
2016-07-07	189	2016	13.895	13.5981	14.6392		26.7656	26.4875	25.9576
2016-07-08	190	2016	14.8738	14.5944	14.8369		25.6025	26.1975	24.8541
2016-07-09	191	2016	12.72	12.7325	13.2952		25.5731	25.0494	24.7189
2016-07-10	192	2016	11.3719	11.5338	12.1747		22.1806	22.3119	21.453
2016-07-11	193	2016	8.505	8.42875	11.0041		27.835	27.9606	26.2692
2016-07-12	194	2016	12.6025	12.3438	13.3487		28.0913	27.7619	26.2081
2016-07-13	195	2016	11.1525	11.1481	9.36411		29.6881	29.4413	27.6792
2016-07-14	196	2016	10.6113	10.3194	11.7079		32.74	33.1744	31.0129
2016-07-15	197	2016	11.2863	11.2387	7.74297		28.6969	28.1319	27.193
2016-07-16	198	2016	10.1469	9.90312	11.3526		29.7144	29.9894	27.7774
2016-07-17	199	2016	13.2419	13.2125	11.435		29.3981	29.71	27.8945
2016-07-18	200	2016	14.3688	14.3381	15.4787		24.5531	25.4475	24.0144
2016-07-19	201	2016	13.5144	13.2831	14.2228		26.2906	28.255	24.8475
2016-07-20	202	2016	11.4488	11.2662	12.9656		30.9812	31.7775	29.0601
2016-07-21	203	2016	12.315	12.1481	14.6837		33.8531	33.3781	32.6891
2016-07-22	204	2016	13.3225	13.2325	13.9244		28.6112	28.1038	27.1406
2016-07-23	205	2016	10.5644	10.1956	10.8572		29.5556	29.3494	27.8667
2016-07-24	206	2016	11.77	11.4506	12.4609		32.2588	33.1263	30.2039
2016-07-25	207	2016	14.0831	13.77	15.5347		36.94	39.3325	34.5056
2016-07-26	208	2016	15.4644	15.315	17.2668		36.5763	36.515	33.8023
2016-07-27	209	2016	16.4387	16.365	17.7969		36.0319	36.415	33.249
2016-07-28	210	2016	16.6381	16.5569	18.323		37.7869	39.2812	34.8372
2016-07-29	211	2016	17.3888	17.14	18.7237		38.6731	40.8169	36.9897
2016-07-30	212	2016	16.0288	16.2688	17.3557		35.0231	34.2706	32.7654
2016-07-31	213	2016	11.15	10.8781	11.6642		30.915	30.725	28.7735
2016-08-01	214	2016	11.9969	11.7356	14.6932		32.3437	33.9119	30.6492
2016-08-02	215	2016	12.3313	12.3131	13.1439		26.0613	25.3106	23.9421
2016-08-03	216	2016	8.79875	8.57062	10.4445		29.4737	31.2431	27.5512
2016-08-04	217	2016	12.0106	11.7112	13.1725		32.3937	32.5487	30.3083
2016-08-05	218	2016	12.5081	12.3369	15.5353		34.4569	34.1225	32.3076
2016-08-06	219	2016	11.3025	11.0512	11.9622		31.2931	32.2369	29.6875
2016-08-07	220	2016	11.1225	10.9481	11.8608		27.8438	27.0838	25.444
2016-08-08	221	2016	8.79437	8.47	9.55125		24.4062	23.7663	22.1199
2016-08-09	222	2016	12.0981	11.7513	12.186		25.5019	26.4456	23.8489
2016-08-10	223	2016	9.55875	9.36562	10.6282		29.5556	31.035	27.1882
2016-08-11	224	2016	11.8463	11.4737	12.4338		32.2325	32.7675	29.7445
2016-08-12	225	2016	14.1	13.8269	15.2727		34.2031	33.785	31.9407
2016-08-13	226	2016	14.4488	14.2806	16.5747		35.6937	35.0012	34.9395
2016-08-14	227	2016	14.2256	14.2069	15.6645		35.2019	36.5775	32.5829
2016-08-15	228	2016	11.9081	11.7094	13.5807		35.6238	36.2313	33.4168
2016-08-16	229	2016	13.5031	13.2131	14.4405		36.0831	38.3175	34.5353
2016-08-17	230	2016	13.0231	12.8963	14.9458		35.8731	36.4013	33.6536
2016-08-18	231	2016	19.8044	20.0881	23.6384		35.7006	37.5456	34.3689
2016-08-19	232	2016	15.1738	15.0088	17.8116		30.0981	30.5012	30.1958
2016-08-20	233	2016	11.6481	11.6219	15.5211		35.4331	37.1731	34.0953
2016-08-21	234	2016	13.0925	12.7144	15.1169		33.6938	33.0212	33.4437
2016-08-22	235	2016	10.6381	10.7037	12.0127		26.3087	26.4831	25.3002
2016-08-23	236	2016	9.27375	9.43937	10.7632		28.4819	29.9094	26.8356
2016-08-24	237	2016	12.6769	12.8519	15.0209		30.45	31.2563	29.4356
2016-08-25	238	2016	12.0844	12.1075	15.7019		31.1863	31.4531	29.082
2016-08-26	239	2016	12.0881	12.0825	14.1685		32.47	32.1031	30.328
2016-08-27	240	2016	13.6394	13.4112	15.7106		29.2387	28.9325	28.3654
2016-08-28	241	2016	12.8962	12.7	13.2914		31.4031	31.6775	29.6672
2016-08-29	242	2016	12.5225	12.4431	15.21		33.1006	34.1362	31.2934
2016-08-30	243	2016	11.6494	11.6363	13.627		25.3738	24.8281	24.5386
2016-08-31	244	2016	8.535	8.39625	10.1862		28.9213	30.8219	27.9504
2016-09-01	245	2016	11.0769	10.8275	11.7243		21.8975	21.8469	21.1295
2016-09-02	246	2016	9.34	9.14062	9.64991		22.5812	22.3244	21.2232
2016-09-03	247	2016	6.7005	6.41138	7.21552		22.8481	23.7469	20.8345
2016-09-04	248	2016	6.42013	6.3485	8.62354		24.6625	24.45	22.6465
2016-09-05	249	2016	6.82906	6.56675	7.99747		24.2437	24.6281	22.3511
2016-09-06	250	2016	11.6781	11.4812	12.1526		20.6294	22.7112	19.6713
2016-09-07	251	2016	10.2531	10.2356	11.145		25.0862	25.2775	23.8088
2016-09-08	252	2016	10.0244	10.1762	11.0209		26.1088	26.1381	23.9241
2016-09-09	253	2016	7.05969	7.23325	9.03653		25.2362	26.8519	23.212
2016-09-10	254	2016	7.72513	7.63775	9.50958		31.165	32.8694	29.5865
2016-09-11	255	2016	11.4488	11.1313	11.6114		25.1112	26.1644	23.378
2016-09-12	256	2016	12.5525	12.4044	12.4185		22.4475	22.7681	21.2649
2016-09-13	257	2016	8.98688	8.94438	9.82655		23.8887	24.6831	21.9021
2016-09-14	258	2016	5.40112	5.39919	8.06277		26.8925	28.0756	24.7128
2016-09-15	259	2016	8.69625	8.5	9.43034		28.3444	30.9431	26.8061
2016-09-16	260	2016	9.11875	9.10562	10.5925		29.8038	29.9831	27.7163
2016-09-17	261	2016	13.0075	13.0294	14.2023		22.5975	22.4575	21.714
2016-09-18	262	2016	8.4025	8.41625	9.85907		24.4138	25.2263	23.0326
2016-09-19	263	2016	7.14119	6.94925	7.90134		19.7	19.4656	18.2288
2016-09-20	264	2016	5.7575	5.675	6.54074		21.42	22.47	19.4039
2016-09-21	265	2016	6.80837	6.76731	7.1183		21.3125	22.1806	20.6269

## Sheet: Fall
			Minimun				Maximum
date	JulDay	year	MinTT 50	MinTT120	AT1.70m		MinTT 50	MinTT120	AT1.70m
2016-09-22	266	2016	8.42312	8.44562	9.34732		21.2406	21.63	20.2751
2016-09-23	267	2016	6.31531	6.17175	6.48348		18.6894	20.0594	18.4383
2016-09-24	268	2016	5.8435	5.82963	6.88055		22.1381	23.7606	20.6067
2016-09-25	269	2016	7.71125	7.68312	9.20238		27.3481	28.2025	25.9056
2016-09-26	270	2016	9.83313	9.84	11.119		28.2469	28.3156	26.3611
2016-09-27	271	2016	11.4175	11.3269	12.385		28.7931	30.2587	27.0834
2016-09-28	272	2016	9.80875	9.90563	11.3635		26.7994	27.8219	24.5291
2016-09-29	273	2016	8.91188	8.89313	10.636		26.8206	27.9544	25.0617
2016-09-30	274	2016	9.94625	9.6725	10.3249		23.3581	23.9575	23.5224
2016-10-01	275	2016	6.96594	7.067	8.34481		20.2994	20.0306	19.2193
2016-10-02	276	2016	7.04012	6.85019	7.78335		20.1056	20.4275	18.8328
2016-10-03	277	2016	5.07125	4.89712	5.19235		20.285	20.4931	19.018
2016-10-04	278	2016	6.48025	6.31438	6.71439		19.5369	19.6262	18.2994
2016-10-05	279	2016	5.09162	5.02156	5.72424		16.8231	16.9887	15.8956
2016-10-06	280	2016	5.47225	5.40706	5.76789		19.3719	19.4844	18.5468
2016-10-07	281	2016	11.2525	11.0925	11.3864		18.3319	18.2794	17.8853
2016-10-08	282	2016	10.9925	10.9537	11.8305		23.1137	22.9256	22.3746
2016-10-09	283	2016	9.91313	9.79125	9.79694		17.2263	17.3981	17.3425
2016-10-10	284	2016	5.09594	4.95419	5.16027		16.0975	16.9894	14.6673
2016-10-11	285	2016	2.747	2.62056	4.04628		14.4519	15.29	13.2247
2016-10-12	286	2016	0.219875	0.134313	0.69244		14.9025	16.17	13.4613
2016-10-13	287	2016	7.23313	7.04181	7.27769		12.6181	12.4988	12.976
2016-10-14	288	2016	9.66125	9.70625	10.1359		18.3519	18.4012	18.025
2016-10-15	289	2016	9.41625	9.42	9.63733		12.8387	13.0081	13.1422
2016-10-16	290	2016	8.70688	8.80875	9.00715		15.7069	15.6694	15.4311
2016-10-17	291	2016	6.9745	6.91362	7.57721		14.7769	15.0681	14.5576
2016-10-18	292	2016	4.22606	4.01187	4.93164		15.2363	16.0481	14.8296
2016-10-19	293	2016	2.4085	2.16938	2.93299		17.0469	18.6331	16.0354
2016-10-20	294	2016	8.135	8.0925	8.89758		15.4706	15.5694	15.5571
2016-10-21	295	2016
2016-10-22	296	2016
2016-10-23	297	2016
2016-10-24	298	2016
2016-10-25	299	2016
2016-10-26	300	2016
2016-10-27	301	2016
2016-10-28	302	2016
2016-10-29	303	2016
2016-10-30	304	2016
2016-10-31	305	2016
2016-11-01	306	2016
2016-11-02	307	2016	5.47281	5.96569	6.88835		16.5244	16.3275	15.8451
2016-11-03	308	2016	5.44556	5.95994	7.24876		18.2563	18.1144	18.2939
2016-11-04	309	2016	6.27775	6.89062	7.47648		18.545	18.0737	17.9795
2016-11-05	310	2016	4.55438	5.21475	6.36788		16.945	16.6775	15.9397
2016-11-06	311	2016	4.46425	4.81863	5.46707		14.1137	13.8675	13.9588
2016-11-07	312	2016	5.6965	6.27487	7.34057		16.4663	16.4913	15.6687
2016-11-08	313	2016	6.08325	6.53313	6.87611		15.0063	14.8025	14.9191
2016-11-09	314	2016	3.73663	4.14025	5.02312		16.9138	16.555	16.0236
2016-11-10	315	2016	4.90975	5.33512	6.29331		18.3562	18.385	17.7015
2016-11-11	316	2016	5.39663	5.80475	5.94657		16.1975	16.1975	15.441
2016-11-12	317	2016	5.10725	5.39825	5.88293		11.4163	10.9138	10.9882
2016-11-13	318	2016	5.48325	6.2145	6.34418		17.565	17.5481	17.4136
2016-11-14	319	2016	3.98481	4.30931	4.59052		9.77625	9.86937	10.4145
2016-11-15	320	2016	9.1975	9.3275	9.32922		16.0413	15.9044	15.7709
2016-11-16	321	2016	3.29419	3.95506	4.49226		14.2906	14.1825	14.2456
2016-11-17	322	2016	-0.254	0.292875	0.6172		11.2263	10.9987	10.6733
2016-11-18	323	2016
2016-11-19	324	2016
2016-11-20	325	2016
2016-11-21	326	2016
2016-11-22	327	2016
2016-11-23	328	2016
2016-11-24	329	2016
2016-11-25	330	2016
2016-11-26	331	2016
2016-11-27	332	2016
2016-11-28	333	2016
2016-11-29	334	2016
2016-11-30	335	2016
2016-12-01	336	2016	0.25325	1.24219	1.9208		10.8006	10.6756	10.5617
2016-12-02	337	2016	-2.514	-2.15081	-1.79244		9.49563	9.39125	9.06398
2016-12-03	338	2016	-2.58106	-2.01256	-1.29065		6.31631	6.49887	6.5804
2016-12-04	339	2016	0.331375	0.852687	1.27802		10.61	10.6	10.4368
2016-12-05	340	2016	-3.34194	-2.30362	-2.21613		8.10375	7.99062	8.20051
2016-12-06	341	2016	-5.74744	-5.33094	-4.99569		1.27375	1.3075	1.4955
2016-12-07	342	2016	-6.90769	-6.51506	-6.93903		0.647563	0.5015	0.617326
2016-12-08	343	2016	-6.02187	-5.56581	-5.24695		0.0775625	-0.3045	0.139544
2016-12-09	344	2016	-6.96888	-6.85013	-6.62804		-4.34256	-4.42244	-4.59076
2016-12-10	345	2016	-6.308	-6.33025	-6.23766		-4.37462	-4.56306	-4.57176
2016-12-11	346	2016	-8.72375	-8.5125	-8.76625		-3.72125	-3.84425	-3.81913
2016-12-12	347	2016	-8.08812	-7.663	-7.03174		-2.86469	-2.70556	-1.34144
2016-12-13	348	2016	-3.65981	-3.69888	-3.71874		-1.35325	-1.42156	-0.757079
2016-12-14	349	2016	-8.39625	-7.82812	-7.50384		-2.81869	-2.75694	-2.73225
2016-12-15	350	2016	-9.87	-9.15062	-8.53167		-5.88494	-5.90937	-5.85401
2016-12-16	351	2016	-7.12269	-7.105	-7.09948		-4.65656	-4.84981	-4.59851
2016-12-17	352	2016	-15.8425	-15.0525	-14.4949		-5.85656	-5.78181	-5.54976
2016-12-18	353	2016	-18.1375	-17.25	-15.3499		-9.17437	-9.25875	-8.92526
2016-12-19	354	2016	-17.5587	-16.9988	-15.2771		-10.0056	-10.3481	-10.2242
2016-12-20	355	2016	-12.6606	-12.6781	-11.9189		2.65163	2.95925	3.86679
2016-12-21	356	2016	-1.98156	-1.10763	0.223056		6.84094	7.1645	7.01068
2016-12-22	357	2016	-4.83981	-4.05575	-3.54061		4.73913	4.69331	4.50806

## Sheet: Winter
			Minimun				Maximum
Date	Jul.Day	Year	TT0.50m	TT1.20m	AT1.70m		TT0.50m	TT1.20m	AT1.70m
2016-12-23	358	2016	-4.06688	-3.97206	-3.82146		-0.768	-1.1005	-0.277742
2016-12-24	359	2016	-2.66988	-2.72556	-2.66377		-0.355188	-0.557813	-0.471611
2016-12-25	360	2016	-6.97506	-7.11787	-6.52942		0.889875	0.7815	0.363343
2016-12-26	361	2016	-8.0275	-7.36619	-6.37202		1.00181	0.811625	0.801214
2016-12-27	362	2016	-8.15687	-7.82625	-7.73286		-1.2335	-1.19731	-0.812621
2016-12-28	363	2016	-1.82975	-0.740375	0.101415		5.75919	5.99969	5.96094
2016-12-29	364	2016	-4.23744	-3.31113	-2.28129		5.55063	5.48181	5.3909
2016-12-30	365	2016	-2.91481	-2.56431	-2.4035		4.58206	4.28244	4.31662
2016-12-31	366	2016	-2.97731	-2.58369	-2.4623		6.5495	6.43638	6.25065
2017-01-01	1	2017	-5.47825	-4.93069	-4.94648		3.15881	2.82737	3.38531
2017-01-02	2	2017	-5.24881	-5.2375	-5.08434		-2.40587	-1.9275	-1.47848
2017-01-03	3	2017	-6.47069	-6.46337	-6.51093		-4.28919	-4.08263	-4.23021
2017-01-04	4	2017	-8.12375	-8.1225	-8.42927		-5.48981	-5.694	-5.73033
2017-01-05	5	2017	-9.55562	-9.53688	-9.66252		-5.20625	-4.96712	-4.70641
2017-01-06	6	2017	-14.8219	-14.2325	-13.8781		-7.2265	-7.39375	-7.612
2017-01-07	7	2017	-16.2375	-15.9119	-15.535		-8.77875	-9.29938	-9.40158
2017-01-08	8	2017	-16.2869	-16.0025	-15.8803		-8.85187	-8.91125	-8.7897
2017-01-09	9	2017	-9.63125	-9.50062	-9.50098		-4.437	-4.44956	-4.21487
2017-01-10	10	2017	-9.08812	-8.59875	-7.86384		-0.8725	-0.360688	0.400151
2017-01-11	11	2017	-6.74262	-6.53456	-6.62069		-3.99213	-3.90837	-3.97445
2017-01-12	12	2017	-9.46125	-8.64188	-8.85051		-6.08475	-6.28231	-6.26418
2017-01-13	13	2017	-15.235	-14.4594	-14.9002		-8.45063	-8.5925	-8.1625
2017-01-14	14	2017	-17.1562	-16.5869	-15.6526		-10.3863	-10.48	-10.3129
2017-01-15	15	2017	-14.8712	-14.7756	-14.4776		-10.5619	-10.7775	-10.8651
2017-01-16	16	2017	-12.5138	-12.5656	-12.6518		-10.5956	-10.7375	-10.8388
2017-01-17	17	2017	-15.5781	-15.1712	-14.9629		-9.4125	-9.5175	-9.30962
2017-01-18	18	2017	-12.0875	-12.235	-12.3011		-7.25375	-7.425	-7.27848
2017-01-19	19	2017	-7.18	-7.26125	-7.34067		-0.514125	-0.530625	0.0509931
2017-01-20	20	2017	-5.51487	-5.05937	-4.71388		4.83713	5.23637	6.33153
2017-01-21	21	2017	-4.964	-4.84762	-4.72503		-0.405125	0.117	1.56151
2017-01-22	22	2017	-3.16394	-2.35469	-1.69656		3.416	3.41581	4.59382
2017-01-23	23	2017	-3.9915	-3.88788	-4.29929		2.11013	2.24419	3.13288
2017-01-24	24	2017	-2.25594	-2.28	-2.51101		0.141875	-0.0725	-0.297749
2017-01-25	25	2017	-3.72169	-3.78225	-3.77438		-1.38137	-1.42375	-1.54323
2017-01-26	26	2017	-5.01475	-5.07937	-5.13107		-2.27319	-2.36419	-2.39722
2017-01-27	27	2017	-3.10175	-3.10944	-3.03925		0.375312	0.146563	-0.0657861
2017-01-28	28	2017	-1.69819	-1.71556	-1.64104		0.307	0.0594375	-0.0219903
2017-01-29	29	2017	-1.04087	-1.07681	-1.07187		0.407938	0.311812	-0.0931986
2017-01-30	30	2017	-2.87044	-2.88594	-2.92453		-1.06619	-1.10481	-1.13878
2017-01-31	31	2017	-3.60013	-3.64856	-3.96103		-0.929063	-1.022	-1.06348
2017-02-01	32	2017	-3.81169	-3.173	-13.9369		0.999687	1.18287	0.0105389
2017-02-02	33	2017	-6.92925	-6.12969	-5.21346		-2.28056	-2.08744	-1.89968
2017-02-03	34	2017	-5.90956	-5.68675	-5.33005		-2.67906	-2.5855	-2.10322
2017-02-04	35	2017	-6.50625	-6.64413	-6.836		-3.862	-4.13256	-3.93732
2017-02-05	36	2017	-7.44781	-7.01894	-6.79526		-0.934063	-1.06294	-0.333388
2017-02-06	37	2017	-5.30081	-4.97513	-4.18513		0.278688	0.7865	2.91136
2017-02-07	38	2017	-4.43494	-3.71544	-3.72547		4.54856	4.73631	5.12563
2017-02-08	39	2017	-5.6145	-5.14044	-4.89013		-2.2985	-2.34694	-1.93732
2017-02-09	40	2017	-5.21613	-4.62737	-4.48086		-2.58681	-2.62219	-2.46187
2017-02-10	41	2017	-3.50231	-3.55669	-3.43782		5.19919	6.046	7.14511
2017-02-11	42	2017	-0.352063	0.226375	1.1602		6.167	6.66713	6.4678
2017-02-12	43	2017	-3.90331	-3.08206	-2.48805		6.74362	7.02919	8.46748
2017-02-13	44	2017	-6.90394	-6.15144	-4.62792		3.76394	3.60431	3.5269
2017-02-14	45	2017	-8.39438	-7.30356	-5.79172		3.05719	3.05606	3.33423
2017-02-15	46	2017	-8.08688	-7.48875	-6.58038		-1.40175	-1.59306	-1.13261
2017-02-16	47	2017	-5.40306	-5.36581	-5.6124		-0.508563	-0.58325	-0.550262
2017-02-17	48	2017	-0.824313	-0.903375	-0.877364		3.36581	4.18975	5.3559
2017-02-18	49	2017	-0.565625	0.161375	0.827056		5.9275	6.32138	6.36012
2017-02-19	50	2017	0.774688	0.874375	0.970326		2.85806	3.04188	2.79522
2017-02-20	51	2017	0.38025	0.403187	0.462219		9.18625	9.48062	8.30423
2017-02-21	52	2017	2.272	2.44919	2.6273		7.40706	7.965	7.82951
2017-02-22	53	2017	0.808063	0.994312	1.07019		4.36944	4.55087	4.60897
2017-02-23	54	2017	-1.85894	-1.30719	-1.14016		7.28706	7.01963	6.72973
2017-02-24	55	2017	-4.12806	-3.37862	-2.63945		6.77488	6.41969	5.92553
2017-02-25	56	2017	-4.76431	-4.42387	-4.28412		6.32231	6.11481	5.40434
2017-02-26	57	2017	-5.59075	-5.07881	-4.79564		7.37575	6.90212	6.3527
2017-02-27	58	2017	-0.1015	-0.1185	-0.0797819		2.45981	2.41119	2.2863
2017-02-28	59	2017	-2.16869	-1.58756	-1.33383		5.11112	4.89425	4.47871
2017-03-01	60	2017	-3.40456	-3.03206	-2.92822		8.8475	8.27313	8.00174
2017-03-02	61	2017	0.191687	0.945437	1.62593		11.0581	10.9069	10.7213
2017-03-03	62	2017	0.685	1.24913	1.58037		8.38	8.32188	8.03105
2017-03-04	63	2017	-0.18075	0.4205	1.08401		10.9113	10.9719	10.804
2017-03-05	64	2017	2.48238	2.68788	2.40967		9	8.25563	7.92648
2017-03-06	65	2017	-0.17025	0.761125	0.59316		7.70812	7.31631	7.13777
2017-03-07	66	2017	-1.14456	-0.572437	-1.06145		7.86313	7.46438	7.20673
2017-03-08	67	2017	-0.753437	-0.099125	0.235658		7.32313	7.185	6.91327
2017-03-09	68	2017	2.96606	3.4835	3.405		8.93125	8.87125	8.71646
2017-03-10	69	2017	3.14838	3.34275	3.35847		6.94181	7.64562	8.21995
2017-03-11	70	2017	5.08519	5.72125	6.82103		17.465	17.0194	16.7066
2017-03-12	71	2017	2.02131	2.80556	3.77167		10.9625	11.2169	11.4135
2017-03-13	72	2017	2.28825	2.60444	2.7692		13.39	13.2744	13.0391
2017-03-14	73	2017	7.09344	7.57313	8.01219		11.48	11.4369	11.4971
2017-03-15	74	2017	8.08938	8.22563	8.348		17.9188	17.9081	18.5658
2017-03-16	75	2017	9.19187	9.54	9.41922		14.0888	14.2006	14.3902
2017-03-17	76	2017	2.06356	2.78975	2.3139		13.335	12.8906	12.2131
2017-03-18	77	2017	1.21106	1.81787	2.06855		10.4856	10.1169	9.69605
2017-03-19	78	2017	1.8045	3.14319	2.92532		14.8912	14.6625	15.0846
2017-03-20	79	2017	-1.246	-0.610625	-0.0271833		11.6019	11.0994	10.7831
2017-03-21	80	2017	3.41956	3.759	3.57247		9.715	9.58437	9.38312

## Sheet: Spring
			Minimun				Maximum
date	JulDay	year	MinTT 50	MinTT120	AT1.70m		MinTT 50	MinTT120	AT1.70m
2016-03-21	81	2016	3.325	3.5424	4.2		15.6958	15.6296	14.8
2016-03-22	82	2016	3.325	3.5424	4.2		16.981	16.928	16
2016-03-23	83	2016	1.1055	1.3758	1.9		14.839	14.764	14
2016-03-24	84	2016	3.132	3.354	4		14.1964	14.1148	13.4
2016-03-25	85	2016	0.237	0.528	1		15.0532	14.9804	14.2
2016-03-26	86	2016	0.5265	0.8106	1.3		15.2674	15.1968	14.4
2016-03-27	87	2016	0.816	1.0932	1.6		14.5177	14.4394	13.7
2016-03-28	88	2016	-2.1755	-1.827	-1.5		12.5899	12.4918	11.9
2016-03-29	89	2016	2.0705	2.3178	2.9		19.2301	19.2002	18.1
2016-03-30	90	2016	4.483	4.6728	5.4		20.7295	20.715	19.5
2016-03-31	91	2016	4.1935	4.3902	5.1		24.5851	24.6102	23.1
2016-04-01	92	2016
2016-04-02	93	2016
2016-04-03	94	2016
2016-04-04	95	2016
2016-04-05	96	2016
2016-04-06	97	2016
2016-04-07	98	2016
2016-04-08	99	2016	12.455	13.035	13.6943		27.5625	27.315	26.6482
2016-04-09	100	2016	8.7325	9.1475	9.4517		26.3487	25.7825	26.0329
2016-04-10	101	2016	6.7425	8.17375	9.63545		23.7075	23.2263	23.2491
2016-04-11	102	2016	6.25387	6.808	7.40716		23.86	23.2712	23.4005
2016-04-12	103	2016	10.5362	10.6863	10.5286		18.9513	18.4112	18.4222
2016-04-13	104	2016	5.548	6.321	6.1386		15.8888	15.2988	15.3382
2016-04-14	105	2016	3.19069	3.42438	2.95817		13.7644	13.1769	13.255
2016-04-15	106	2016	2.358	2.90481	3.53297		18.2419	17.6731	17.3724
2016-04-16	107	2016	2.817	3.19519	3.53602		19.56	19.0087	18.9892
2016-04-17	108	2016	4.97081	6.0125	7.25371		23.5775	23.1431	23.5637
2016-04-18	109	2016	7.60081	8.9	9.60766		26.7806	26.2088	26.6849
2016-04-19	110	2016	7.78187	8.29375	9.01331		27.76	27.115	27.4003
2016-04-20	111	2016	7.64263	8.44625	10.0693		28.2975	27.6675	28.9303
2016-04-21	112	2016	12.8662	13.2888	12.6955		24.7825	24.5312	24.1855
2016-04-22	113	2016	10.4925	10.9156	11.0941		23.5156	22.9019	22.8685
2016-04-23	114	2016	7.7225	8.04375	8.64416		21.875	21.1694	21.409
2016-04-24	115	2016	5.83713	6.089	5.7305		19.0531	18.24	18.4294
2016-04-25	116	2016	0.781125	1.23631	2.49724		18.8319	18.1131	18.1151
2016-04-26	117	2016	0.58325	0.91375	1.92919		19.6863	18.94	18.4639
2016-04-27	118	2016	5.72706	5.86569	6.27958		18.2512	17.7312	17.0794
2016-04-28	119	2016	5.70531	5.86369	5.92679		22.3331	21.8062	21.3542
2016-04-29	120	2016	6.058	6.29025	6.09916		16.4019	16.3738	16.4122
2016-04-30	121	2016	8.02062	8.145	8.62971		22.3244	21.7613	21.8965
2016-05-01	122	2016	8.56063	9.445	10.284		24.3994	24.0237	23.612
2016-05-02	123	2016	7.52975	7.783	8.49043		28.7156	28.2725	28.3351
2016-05-03	124	2016	12.18	12.6631	13.5923		29.9675	29.6156	29.3693
2016-05-04	125	2016	13.565	13.625	13.4237		25.5812	25.165	25.3448
2016-05-05	126	2016	12.2931	12.2744	12.3404		21.4156	21.3	21.0502
2016-05-06	127	2016	15.7044	15.9144	16.0044		27.66	27.5919	27.4037
2016-05-07	128	2016	15.5581	15.7438	15.8915		30.4219	30.1	29.719
2016-05-08	129	2016	10.4625	10.7269	10.3619		26.5381	25.9075	25.4722
2016-05-09	130	2016	6.37887	6.56975	6.33616		19.7238	20.0344	19.5917
2016-05-10	131	2016	5.74931	5.69919	6.953		23.3106	23.5681	22.0922
2016-05-11	132	2016	6.87744	6.74575	7.36967		27.5394	27.865	26.4318
2016-05-12	133	2016	9.365	9.1925	10.0208		29.8906	30.2625	28.6911
2016-05-13	134	2016	14.6381	14.7837	14.5822		27.0275	27.1838	26.9232
2016-05-14	135	2016	11.3175	11.2975	11.1194		18.3588	18.3231	18.8372
2016-05-15	136	2016	11.2663	11.1231	11.3683		16.2725	16.25	16.1504
2016-05-16	137	2016	10.6825	10.5888	10.7227		24.6581	24.7112	22.9722
2016-05-17	138	2016	9.35875	9.27	10.8389		26.8806	26.8663	25.7241
2016-05-18	139	2016	9.55187	9.37312	10.1552		28.2231	28.0169	27.2465
2016-05-19	140	2016	6.02119	5.96394	6.61956		20.1325	19.5406	18.6151
2016-05-20	141	2016	3.00881	2.70012	3.41519		18.1806	18.1	18.3625
2016-05-21	142	2016	10.6325	10.5725	10.3676		17.1875	16.8438	16.6204
2016-05-22	143	2016	9.3325	9.28125	9.72996		21.7506	21.1238	20.7045
2016-05-23	144	2016	6.19437	5.89531	6.5551		22.8275	22.5581	21.5901
2016-05-24	145	2016	5.67894	5.467	6.36389		25.3175	25.255	24.5835
2016-05-25	146	2016	6.77394	6.45344	8.06124		27.22	26.6656	25.3901
2016-05-26	147	2016	6.37087	6.07137	6.88908		24.7763	24.325	22.864
2016-05-27	148	2016	5.59125	5.33962	5.88402		21.4294	20.815	19.3046
2016-05-28	149	2016	4.11287	3.79094	4.83652		23.5213	23.5787	21.3864
2016-05-29	150	2016	7.90625	7.73125	9.99567		26.16	25.6369	23.8759
2016-05-30	151	2016	5.36819	5.43013	8.1638		25.3681	25.78	23.4304
2016-05-31	152	2016	6.69425	6.3005	8.55372		28.8637	28.97	26.5932
2016-06-01	153	2016	12.0706	11.7831	14.1087		30.0144	29.6944	28.971
2016-06-02	154	2016	15.8794	15.9025	16.1344		25.9431	25.3056	24.4752
2016-06-03	155	2016	11.7981	11.4775	12.0188		30.2456	29.9425	27.9586
2016-06-04	156	2016	13.2025	12.8981	15.2211		35.1531	35.5919	33.7999
2016-06-05	157	2016	14.1637	13.9756	17.173		37.2156	37.6487	36.1548
2016-06-06	158	2016	16.4537	16.4038	19.4461		39.4913	38.8088	36.9115
2016-06-07	159	2016	14.8925	14.6788	17.3745		38.0656	38.7369	35.8788
2016-06-08	160	2016	12.3225	12.3794	13.935		27.1344	26.6875	26.4178
2016-06-09	161	2016	8.59688	8.37688	10.2268		25.8313	25.0637	24.2178
2016-06-10	162	2016	8.78312	9.17812	9.33624		22.1812	21.6825	20.4734
2016-06-11	163	2016	4.90356	4.53519	5.45318		23.7888	23.7812	21.5905
2016-06-12	164	2016	5.59262	5.22594	6.26129		26.7569	27.0031	24.6942
2016-06-13	165	2016	9.21	9.0475	11.2345		23.8294	23.2956	22.2638
2016-06-14	166	2016	5.25231	4.87994	5.36493		19.6469	19.1569	17.6996
2016-06-15	167	2016	2.45506	2.13244	2.67243		21.0262	21.5812	18.6471
2016-06-16	168	2016	5.91444	5.60688	6.44364		20.3344	21.0663	19.0492
2016-06-17	169	2016	5.01388	4.64956	6.28903		25.2413	25.3088	23.4781
2016-06-18	170	2016	8.21	8.31375	8.9031		19.2612	19.2037	18.1995
2016-06-19	171	2016	4.35525	4.03244	4.91049		23.855	23.9825	22.055
2016-06-20	172	2016	16.305	16.2894	16.5104		29.0912	30.7725	27.4112

## Sheet: Data 15min Cluster E&W
Year	JulDay	Hour	AT1.70m	ATCEast	ATCWest
2016	153	1130	27.6193	29.55	29.3
2016	153	1145	27.9215	30.315	30.14
2016	153	1200	27.8303	30.425	30.83
2016	153	1215	28.266	30.895	31.51
2016	153	1230	28.7683	30.77	31.315
2016	153	1245	28.3478	30.245	30.99
2016	153	1300	28.2515	29.68	30
2016	153	1315	27.9528	29.035	29.375
2016	153	1330	27.5204	29.335	29.91
2016	153	1345	27.2056	29.195	29.77
2016	153	1400	27.1696	29.01	29.485
2016	153	1415	27.2015	28.495	29.065
2016	153	1430	27.3924	27.975	28.565
2016	153	1445	27.7331	27.725	28.615
2016	153	1500	28.1186	27.665	28.515
2016	153	1515	28.9403	28.425	29.265
2016	153	1530	28.9705	28.105	28.4
2016	153	1545	29.1176	28.14	28.52
2016	153	1600	28.8557	27.89	28.21
2016	153	1615	28.585	27.495	27.675
2016	153	1630	28.5308	27.2	27.325
2016	153	1645	28.3175	26.775	27.08
2016	153	1700	27.9033	26.805	27.13
2016	153	1715	27.0165	26.81	27.1
2016	153	1730	26.7452	26.695	26.84
2016	153	1745	25.9269	26.135	26.31
2016	153	1800	25.6248	25.6	25.8
2016	153	1815	25.8315	25.445	25.735
2016	153	1830	25.3917	25.285	25.48
2016	153	1845	24.9172	24.535	24.675
2016	153	1900	24.4609	23.99	24.14
2016	153	1915	24.1418	23.71	23.85
2016	153	1930	23.4125	22.6	22.65
2016	153	1945	22.3946	21.06	21.05
2016	153	2000	21.9037	20.97	21.175
2016	153	2015	22.3548	22.02	22.26
2016	153	2030	21.525	21.395	21.445
2016	153	2045	20.8575	19.785	19.765
2016	153	2100	20.5302	18.805	18.88
2016	153	2115	19.9235	18.465	18.48
2016	153	2130	19.4893	17.99	18.045
2016	153	2145	19.5982	17.875	18.025
2016	153	2200	20.3128	19.055	19.29
2016	153	2215	20.9405	19.485	19.7
2016	153	2230	21.0145	19.8	19.98
2016	153	2245	20.6329	19.045	19.055
2016	153	2300	20.0037	18.4	18.47
2016	153	2315	20.17	19.035	19.165
2016	153	2330	19.999	18.565	18.575
2016	153	2345	19.7072	18.145	18.25
2016	153	2400	19.6656	18.495	18.62
2016	154	15	19.1546	17.76	17.575
2016	154	30	18.6498	16.975	16.91
2016	154	45	19.0799	17.03	17.21
2016	154	100	19.092	17.1	17.205
2016	154	115	19.23	16.675	16.405
2016	154	130	19.0339	16.39	16.305
2016	154	145	18.7842	16.455	16.465
2016	154	200	18.3435	16.275	15.925
2016	154	215	18.1541	16.825	16.79
2016	154	230	18.0328	16.765	16.67
2016	154	245	18.0482	16.325	16.365
2016	154	300	17.695	16.48	16.655
2016	154	315	16.9673	15.775	15.615
2016	154	330	16.3401	15.34	15.155
2016	154	345	16.0378	15.19	14.985
2016	154	400	15.9943	15.135	15.01
2016	154	415	16.4641	15.37	15.265
2016	154	430	16.5988	15.43	15.565
2016	154	445	16.3128	15.375	15.65
2016	154	500	16.2906	15.33	15.675
2016	154	515	16.0676	15.29	15.57
2016	154	530	16.1504	15.665	15.975
2016	154	545	15.9962	15.58	15.805
2016	154	600	16.3234	15.705	15.76
2016	154	615	16.5325	15.85	15.865
2016	154	630	16.6798	16.07	15.95
2016	154	645	16.9963	16.115	15.965
2016	154	700	17.0533	16.56	16.61
2016	154	715	16.9685	16.795	16.905
2016	154	730	17.0817	17.21	17.44
2016	154	745	17.3106	17.715	18.055
2016	154	800	17.677	18.075	18.375
2016	154	815	18.5236	19.005	18.995
2016	154	830	19.0603	19.64	19.14
2016	154	845	19.6535	20.06	19.525
2016	154	900	19.7029	19.08	18.97
2016	154	915	19.485	19.225	19.21
2016	154	930	19.4311	19.92	19.88
2016	154	945	19.3903	19.97	19.98
2016	154	1000	19.4024	20.11	20
2016	154	1015	19.4136	19.97	19.83
2016	154	1030	20.2125	21.175	20.9
2016	154	1045	21.2045	21.795	21.315
2016	154	1100	22.0329	22.445	21.925
2016	154	1115	21.5362	21.455	21.215
2016	154	1130	21.5463	22.14	21.995
2016	154	1145	21.7002	22.37	22.24
2016	154	1200	22.2524	22.81	22.7
2016	154	1215	22.3282	22.915	22.785
2016	154	1230	22.2087	22.99	22.92
2016	154	1245	22.5621	22.68	22.56
2016	154	1300	22.8678	23.565	23.515
2016	154	1315	23.1329	23.93	23.98
2016	154	1330	23.4073	24.365	24.385
2016	154	1345	23.5979	24.575	24.605
2016	154	1400	23.7593	24.915	25.07
2016	154	1415	23.9381	24.94	25.045
2016	154	1430	24.3489	25.675	25.68
2016	154	1445	24.2461	25.65	25.545
2016	154	1500	24.3218	25.31	25.165
2016	154	1515	24.6794	25.66	25.685
2016	154	1530	24.6897	25.565	25.56
2016	154	1545	24.5886	25.73	25.75
2016	154	1600	23.9432	24.86	24.955
2016	154	1615	23.8939	24.54	24.685
2016	154	1630	23.9169	24.495	24.78
2016	154	1645	23.8587	24.515	24.74
2016	154	1700	23.7197	24.185	24.34
2016	154	1715	23.4122	23.9	24.05
2016	154	1730	23.1631	23.85	24.015
2016	154	1745	23.1141	23.36	23.45
2016	154	1800	22.6579	23.12	23.18
2016	154	1815	22.311	22.825	22.85
2016	154	1830	21.8751	22.575	22.56
2016	154	1845	21.4879	21.935	21.915
2016	154	1900	21.7868	21.69	21.725
2016	154	1915	21.2953	20.99	21.02
2016	154	1930	20.6985	20.7	20.745
2016	154	1945	20.3092	20.125	20.165
2016	154	2000	20.0611	19.79	19.805
2016	154	2015	19.6395	18.91	18.915
2016	154	2030	19.6005	19.085	19.205
2016	154	2045	19.3847	18.755	18.695
2016	154	2100	18.3952	18.69	18.27
2016	154	2115	18.9045	18.69	18.425
2016	154	2130	18.7726	18.52	18.44
2016	154	2145	17.4369	16.985	16.765
2016	154	2200	17.3351	16.825	16.835
2016	154	2215	18.0913	17.035	17.13
2016	154	2230	17.8717	16.895	16.57
2016	154	2245	17.5129	16.675	16.295
2016	154	2300	17.1117	16.1	15.93
2016	154	2315	16.9674	15.78	15.505
2016	154	2330	16.5513	15.71	15.305
2016	154	2345	16.7686	15.895	15.46
2016	154	2400	16.4572	15.665	15.33
2016	155	15	15.7051	15.275	14.97
2016	155	30	15.5651	14.905	14.625
2016	155	45	15.7161	14.715	14.33
2016	155	100	15.8413	14.61	14.24
2016	155	115	15.3468	14.27	13.92
2016	155	130	14.8485	13.925	13.62
2016	155	145	15.0425	13.615	13.295
2016	155	200	15.4874	13.89	13.475
2016	155	215	15.188	13.495	13.16
2016	155	230	15.6378	13.71	13.26
2016	155	245	15.3463	13.495	13.2
2016	155	300	13.6578	12.75	12.475
2016	155	315	13.3229	12.345	12.15
2016	155	330	13.0655	12.245	12.095
2016	155	345	12.6941	11.985	11.74
2016	155	400	12.2321	11.54	11.18
2016	155	415	11.6419	11.145	10.96
2016	155	430	11.5173	11.115	10.975
2016	155	445	12.1751	11.345	11.14
2016	155	500	12.7409	11.535	11.335
2016	155	515	13.7642	12.475	12.395
2016	155	530	15.6963	14.48	14.14
2016	155	545	16.8419	15.19	14.73
2016	155	600	17.0214	15.72	15.26
2016	155	615	17.5644	17.65	17.27
2016	155	630	17.7384	18.495	17.72
2016	155	645	17.5012	16.985	16.385
2016	155	700	17.6339	17.175	16.32
2016	155	715	18.6143	19.7	18.81
2016	155	730	19.7485	19.405	18.25
2016	155	745	19.9229	19.965	18.195
2016	155	800	20.127	20.43	18.775
2016	155	815	20.727	21.11	18.5
2016	155	830	21.2207	22.035	19.705
2016	155	845	21.4536	22.405	20.55
2016	155	900	22.0201	22.735	21.26
2016	155	915	22.3763	23.275	22.275
2016	155	930	22.5982	23.72	22.85
2016	155	945	22.6648	24.675	23.475
2016	155	1000	23.1816	25.07	23.97
2016	155	1015	23.4256	25.61	24.79
2016	155	1030	23.8314	26.065	25.665
2016	155	1045	24.4593	26.635	25.57
2016	155	1100	24.8151	27.045	25.845
2016	155	1115	25.1691	27.495	26.83
2016	155	1130	25.5092	27.885	26.865
2016	155	1145	25.8784	28.33	27.86
2016	155	1200	25.8981	28.66	28.55
2016	155	1215	26.1262	28.795	28.8
2016	155	1230	26.6153	28.83	28.795
2016	155	1245	26.6703	29.3	29.635
2016	155	1300	26.8989	29.275	30.775
2016	155	1315	27.3069	29.63	30.9
2016	155	1330	27.7513	29.56	30.975
2016	155	1345	27.6324	29.91	31.62
2016	155	1400	27.9922	30.145	31.94
2016	155	1415	27.9736	29.76	31.46
2016	155	1430	28.014	30.14	31.8
2016	155	1445	27.9494	29.995	31.205
2016	155	1500	27.8972	30.095	31.115
2016	155	1515	27.8525	30.18	31.51
2016	155	1530	27.7738	29.82	31.105
2016	155	1545	27.8095	30.25	31.555
2016	155	1600	27.7905	30.03	31.355
2016	155	1615	27.7084	30.055	31.695
2016	155	1630	27.5357	29.97	32.135
2016	155	1645	27.6068	29.945	32.68
2016	155	1700	27.5819	29.85	33.015
2016	155	1715	27.3379	29.44	32.49
2016	155	1730	27.2233	29.22	32.33
2016	155	1745	27.0316	28.875	31.865
2016	155	1800	26.9228	28.69	32.02
2016	155	1815	26.4592	28.125	30.835
2016	155	1830	26.1539	27.455	30.44
2016	155	1845	25.6555	26.44	29.59
2016	155	1900	25.0972	25.35	27.32
2016	155	1915	24.4273	23.845	24.835
2016	155	1930	23.9068	22.64	22.32
2016	155	1945	23.6593	21.905	21.29
2016	155	2000	23.4754	21.59	20.965
2016	155	2015	22.5461	20.75	20.205
2016	155	2030	21.8911	20.065	19.685
2016	155	2045	21.2285	19.975	19.605
2016	155	2100	21.6715	20.23	19.895
2016	155	2115	22.0143	20.325	20.01
2016	155	2130	22.1122	19.95	19.68
2016	155	2145	22.2192	20.31	19.98
2016	155	2200	21.6487	19.67	19.36
2016	155	2215	21.5446	19.56	19.28
2016	155	2230	21.9143	19.86	19.545
2016	155	2245	21.5622	19.175	18.86
2016	155	2300	21.7208	19.26	18.945
2016	155	2315	21.5025	19.275	18.96
2016	155	2330	21.3831	19.27	18.95
2016	155	2345	20.5325	18.56	18.23
2016	155	2400	19.8585	18.88	18.63
2016	156	15	19.9861	17.93	17.58
2016	156	30	20.6357	17.945	17.67
2016	156	45	19.7213	17.905	17.53
2016	156	100	18.9095	16.78	16.495
2016	156	115	19.1176	16.25	16.315
2016	156	130	18.7345	15.39	15.19
2016	156	145	18.6301	15.085	14.73
2016	156	200	17.9736	14.595	14.695
2016	156	215	17.1401	14.595	14.485
2016	156	230	17.2969	13.98	13.59
2016	156	245	16.6503	13.295	13.015
2016	156	300	15.9672	12.88	12.625
2016	156	315	15.1804	12.815	12.61
2016	156	330	15.1551	12.615	12.475
2016	156	345	15.1966	12.37	12.18
2016	156	400	15.3524	12.255	12.165
2016	156	415	15.3733	12.75	12.59
2016	156	430	15.3733	12.655	12.5
2016	156	445	16.4216	12.75	12.645
2016	156	500	16.392	12.845	12.685
2016	156	515	17.1181	14.135	13.89
2016	156	530	17.3699	15.1	14.68
2016	156	545	17.8503	16.33	16.075
2016	156	600	18.0382	17.54	17.095
2016	156	615	18.9318	18.585	17.805
2016	156	630	20.3327	19.84	18.545
2016	156	645	21.0252	20.28	18.735
2016	156	700	21.3097	20.77	19.23
2016	156	715	22.0012	21.4	19.94
2016	156	730	23.0885	21.67	19.775
2016	156	745	22.8053	22.27	20.745
2016	156	800	23.1723	22.695	21.015
2016	156	815	23.5901	23.475	21.96
2016	156	830	23.9727	24.185	22.25
2016	156	845	24.336	24.65	22.81
2016	156	900	24.8002	25.125	23.51
2016	156	915	25.1866	25.795	24.285
2016	156	930	25.8792	27.155	25.305
2016	156	945	26.4561	27.22	25.535
2016	156	1000	27.2394	27.795	26.53
2016	156	1015	27.7734	28.86	27.4
2016	156	1030	28.2529	29.195	27.85
2016	156	1045	28.7723	29.865	28.92
2016	156	1100	28.9242	30.085	29.075
2016	156	1115	29.4409	30.735	29.97
2016	156	1130	29.8995	31.335	30.725
2016	156	1145	30.3073	31.38	30.83
2016	156	1200	30.5684	31.925	31.625
2016	156	1215	30.9621	32.045	31.845
2016	156	1230	31.5292	32.83	33.28
2016	156	1245	32.1379	32.595	32.83
2016	156	1300	32.326	33	34.725
2016	156	1315	32.6992	33.15	34.83
2016	156	1330	32.7222	33.02	34.26
2016	156	1345	32.8131	33.41	35.015
2016	156	1400	33.1897	33.7	35.25
2016	156	1415	33.1139	33.42	35.115
2016	156	1430	33.4916	34.055	35.655
2016	156	1445	33.4924	33.815	34.99
2016	156	1500	33.5629	34.025	35.33
2016	156	1515	33.5212	33.865	35.345
2016	156	1530	34.0103	34.195	35.775
2016	156	1545	33.7156	34.2	35.57
2016	156	1600	33.7198	34.3	36.11
2016	156	1615	33.7703	33.825	36.12
2016	156	1630	33.8683	34.25	37.43
2016	156	1645	33.8856	33.81	37.515
2016	156	1700	33.6756	33.605	37.26
2016	156	1715	33.4306	33.29	36.69
2016	156	1730	33.4161	33.09	36.845
2016	156	1745	33.3611	32.97	37.215
2016	156	1800	32.4255	32.185	36.535
2016	156	1815	32.6175	31.515	35.67
2016	156	1830	31.9559	30.83	34.12
2016	156	1845	30.9174	29.25	31.97
2016	156	1900	29.7236	28.355	29.925
2016	156	1915	28.6523	26.59	27.325
2016	156	1930	26.4735	25.49	25.6
2016	156	1945	25.7472	25.29	25.39
2016	156	2000	25.8902	26.335	26.32
2016	156	2015	25.8565	26.36	26.24
2016	156	2030	25.334	25.485	25.375
2016	156	2045	25.182	25.26	25.13
2016	156	2100	25.2374	25.325	25.16
2016	156	2115	25.1912	24.49	24.21
2016	156	2130	24.8642	24.65	24.495
2016	156	2145	24.6681	24.335	24.195
2016	156	2200	24.504	23.51	23.205
2016	156	2215	24.502	23.37	23
2016	156	2230	24.3285	23.02	22.7
2016	156	2245	24.0825	21.44	21.125
2016	156	2300	24.6015	20.955	21.125
2016	156	2315	25.0048	20.315	20.53
2016	156	2330	24.475	19.585	19.61
2016	156	2345	24.3976	18.635	18.415
2016	156	2400	24.0999	17.855	17.49
2016	157	15	22.7908	17.03	16.86
2016	157	30	20.8721	16.85	16.76
2016	157	45	20.1879	16.445	16.16
2016	157	100	19.7747	16.06	15.825
2016	157	115	20.2673	16.37	16.12
2016	157	130	19.5129	16.21	16.025
2016	157	145	19.3168	15.975	15.695
2016	157	200	17.6958	15.35	15.245
2016	157	215	17.6484	14.795	14.505
2016	157	230	19.1084	14.485	14.225
2016	157	245	20.3281	14.34	14.095
2016	157	300	19.4576	14.135	13.91
2016	157	315	18.6782	13.66	13.42
2016	157	330	17.1834	13.335	13.16
2016	157	345	16.4222	13.485	13.46
2016	157	400	16.4081	13.125	12.885
2016	157	415	16.4978	13.285	13.035
2016	157	430	16.1798	13.77	13.54
2016	157	445	17.9142	13.465	13.32
2016	157	500	19.5211	14.165	14.055
2016	157	515	20.6414	15.395	15.2
2016	157	530	20.8476	17.59	17.08
2016	157	545	21.4584	18.975	18.785
2016	157	600	21.5479	20.015	19.57
2016	157	615	22.2221	20.385	19.79
2016	157	630	23.1097	21.175	20.29
2016	157	645	22.5991	21.985	20.96
2016	157	700	23.0429	22.895	21.58
2016	157	715	23.6032	23.315	21.71
2016	157	730	24.0345	23.525	21.64
2016	157	745	24.5179	24.26	22.075
2016	157	800	25.163	24.66	22.39
2016	157	815	25.6445	25.595	23.055
2016	157	830	25.7733	26.365	23.665
2016	157	845	26.3543	26.855	24.645
2016	157	900	26.7909	27.2	25.425
2016	157	915	27.4077	27.91	26.175
2016	157	930	27.9778	29.325	27.425
2016	157	945	28.3892	29.41	28.055
2016	157	1000	28.8373	30.02	28.855
2016	157	1015	28.9056	30.115	28.8
2016	157	1030	29.1017	30.125	29.22
2016	157	1045	29.6489	30.81	30.045
2016	157	1100	30.3065	30.78	30.23
2016	157	1115	30.6953	31	30.75
2016	157	1130	30.8203	31.46	31.225
2016	157	1145	31.0743	31.485	31.38
2016	157	1200	31.6693	31.745	31.775
2016	157	1215	32.154	32.185	32.305
2016	157	1230	32.6509	32.495	32.7
2016	157	1245	32.9143	32.79	33.085
2016	157	1300	33.5334	33.545	34.35
2016	157	1315	33.7688	33.69	34.665
2016	157	1330	33.4355	33.57	34.42
2016	157	1345	33.8073	33.8	34.795
2016	157	1400	34.0671	34.01	35.105
2016	157	1415	34.7176	34.8	36.355
2016	157	1430	34.8207	34.89	36.28
2016	157	1445	34.8828	35.12	36.59
2016	157	1500	35.263	35.04	36.21
2016	157	1515	35.4576	35.43	36.35
2016	157	1530	36.0127	35.745	37.025
2016	157	1545	36.062	36.12	37.375
2016	157	1600	36.0561	36.015	36.88
2016	157	1615	36.4493	36.225	37.95
2016	157	1630	36.405	35.74	38.05
2016	157	1645	35.877	35.22	38.3
2016	157	1700	35.888	35.255	38.805
2016	157	1715	35.3566	34.59	37.63
2016	157	1730	35.2905	34.245	37.815
2016	157	1745	34.9193	33.8	37.07
2016	157	1800	35.1478	33.72	37.39
2016	157	1815	34.8624	33.13	36.855
2016	157	1830	33.9848	32.005	34.775
2016	157	1845	33.5833	30.62	33.155
2016	157	1900	32.8415	29.215	30.725
2016	157	1915	31.2501	27.525	28.02
2016	157	1930	28.3642	26.08	25.82
2016	157	1945	28.7306	24.785	24.41
2016	157	2000	27.0783	24.465	24.3
2016	157	2015	25.356	23.455	23.06
2016	157	2030	25.0167	22.845	22.615
2016	157	2045	24.6884	22.75	22.595
2016	157	2100	24.184	22.09	21.865
2016	157	2115	23.7488	20.915	20.55
2016	157	2130	23.7478	20.1	19.875
2016	157	2145	22.8917	19.84	19.62
2016	157	2200	22.7003	19.6	19.405
2016	157	2215	22.9499	19.515	19.465
2016	157	2230	23.2239	19.465	19.44
2016	157	2245	23.4527	19.51	19.425
2016	157	2300	23.7932	19.535	19.48
2016	157	2315	23.76	19.605	19.385
2016	157	2330	23.5828	19.46	19.395
2016	157	2345	23.5012	18.875	18.775
2016	157	2400	23.2313	18.83	18.8
2016	158	15	23.1224	18.76	18.685
2016	158	30	23.143	18.225	18.035
2016	158	45	22.7206	17.87	17.685
2016	158	100	22.3353	17.48	17.205
2016	158	115	22.4645	17.425	17.17
2016	158	130	21.068	16.9	16.65
2016	158	145	20.6334	16.585	16.47
2016	158	200	20.8137	16.91	16.915
2016	158	215	21.8386	16.285	16.005
2016	158	230	21.1372	15.935	15.645
2016	158	245	21.1878	16.5	16.28
2016	158	300	20.032	16.18	15.99
2016	158	315	20.0675	15.49	15.24
2016	158	330	20.5337	15.17	14.98
2016	158	345	20.4994	15.44	15.195
2016	158	400	20.2106	15.245	15.035
2016	158	415	18.0818	15.01	14.975
2016	158	430	18.3879	15.125	15.035
2016	158	445	20.3735	15.41	15.25
2016	158	500	20.9411	15.99	16
2016	158	515	20.8557	16.86	16.75
2016	158	530	21.912	17.92	17.68
2016	158	545	23.2035	19.425	19.19
2016	158	600	22.9928	20.85	20.465
2016	158	615	24.0776	21.805	21.19
2016	158	630	24.5039	22.815	21.9
2016	158	645	24.826	23.535	22.48
2016	158	700	24.8528	24.265	23.1
2016	158	715	25.9667	24.72	23.275
2016	158	730	26.6465	24.895	23.28
2016	158	745	26.7994	25.195	23.45
2016	158	800	27.5817	25.78	23.825
2016	158	815	28.0995	27.18	24.795
2016	158	830	28.2189	28.275	26.065
2016	158	845	28.7778	28.765	27.02
2016	158	900	29.262	29.18	27.39
2016	158	915	29.8591	30.11	28.3
2016	158	930	30.5372	30.915	28.915
2016	158	945	30.9813	31.105	29.82
2016	158	1000	31.5901	31.69	30.71
2016	158	1015	31.9912	32.56	31.72
2016	158	1030	32.3822	32.945	31.9
2016	158	1045	33.0004	33.77	32.735
2016	158	1100	33.5005	34.25	33.295
2016	158	1115	33.5828	34.975	34.075
2016	158	1130	34.1644	35.075	34.57
2016	158	1145	34.702	35.58	35.18
2016	158	1200	35.0041	36.055	35.615
2016	158	1215	35.1377	36.33	36.02
2016	158	1230	35.1628	36.475	36.455
2016	158	1245	35.4475	36.725	36.615
2016	158	1300	35.6756	36.87	37.1
2016	158	1315	36.1259	37.225	38.66
2016	158	1330	35.8888	36.885	38.22
2016	158	1345	36.1173	37.135	38.245
2016	158	1400	36.4528	37.065	38.13
2016	158	1415	36.4094	37.445	38.575
2016	158	1430	36.9652	37.765	38.97
2016	158	1445	36.7814	37.48	38.635
2016	158	1500	37.1319	37.615	38.7
2016	158	1515	36.7825	37.48	38.165
2016	158	1530	36.6643	37.395	37.99
2016	158	1545	37.0515	37.525	38.235
2016	158	1600	36.9153	37.23	38.095
2016	158	1615	36.7623	36.875	38.175
2016	158	1630	37.1393	37.235	38.9
2016	158	1645	36.8893	37.04	38.765
2016	158	1700	36.8552	36.825	38.885
2016	158	1715	36.6413	36.63	38.68
2016	158	1730	35.8421	36.215	38.125
2016	158	1745	35.4123	36.04	38.16
2016	158	1800	34.9885	35.835	38.035
2016	158	1815	35.3776	35.255	37.935
2016	158	1830	34.9712	34.495	36.85
2016	158	1845	34.6432	33.385	35.265
2016	158	1900	33.6126	31.69	32.97
2016	158	1915	31.5504	30.13	30.115
2016	158	1930	32.6225	29.14	28.66
2016	158	1945	31.6838	27.73	27.375
2016	158	2000	29.902	26.23	25.865
2016	158	2015	28.5122	25.48	25.05
2016	158	2030	29.0555	26.27	25.825
2016	158	2045	29.1459	26.03	25.605
2016	158	2100	28.2122	25.215	24.76
2016	158	2115	27.5226	24.56	24.535
2016	158	2130	26.4927	23.155	22.685
2016	158	2145	27.2477	21.915	21.415
2016	158	2200	26.0924	21.375	20.83
2016	158	2215	24.8666	20.37	19.765
2016	158	2230	23.7705	19.75	19.205
2016	158	2245	22.7353	19.15	18.7
2016	158	2300	23.3481	18.675	18.3
2016	158	2315	21.1399	18.22	18.035
2016	158	2330	21.047	18.16	18.105
2016	158	2345	22.4827	18.51	18.68
2016	158	2400	22.9299	17.97	17.875
2016	159	15	21.9546	17.425	17.04
2016	159	30	20.581	17.745	17.175
2016	159	45	21.0471	16.85	16.6
2016	159	100	21.3568	17.005	16.79
2016	159	115	21.2309	16.975	16.57
2016	159	130	20.3949	16.15	15.7
2016	159	145	19.0549	15.31	14.93
2016	159	200	19.6082	14.94	14.66
2016	159	215	18.7196	14.715	14.425
2016	159	230	18.0232	14.58	14.385
2016	159	245	17.1079	14.52	14.4
2016	159	300	17.2631	14.38	14.205
2016	159	315	17.1793	14.225	14.085
2016	159	330	17.012	13.91	13.66
2016	159	345	17.0045	13.79	13.53
2016	159	400	18.3021	13.665	13.42
2016	159	415	19.4551	13.475	13.235
2016	159	430	19.776	13.605	13.345
2016	159	445	18.8703	13.57	13.5
2016	159	500	18.0321	13.93	13.905
2016	159	515	20.9379	14.88	14.89
2016	159	530	22.4875	16.805	16.935
2016	159	545	23.2327	18.825	18.725
2016	159	600	23.8565	20.12	19.65
2016	159	615	23.7822	20.165	19.615
2016	159	630	24.9673	21.57	20.605
2016	159	645	24.4201	21.65	20.385
2016	159	700	24.6514	22.29	20.845
2016	159	715	25.2675	23.245	21.545
2016	159	730	24.6538	23.675	22.185
2016	159	745	24.885	24.59	22.94
2016	159	800	25.3041	25.275	23.21
2016	159	815	25.5697	26.08	23.68
2016	159	830	25.4525	26.215	24.13
2016	159	845	25.7854	26.52	24.965
2016	159	900	26.1451	27.2	25.385
2016	159	915	26.7242	27.97	26.555
2016	159	930	27.3276	28.36	26.77
2016	159	945	28.068	29.19	27.48
2016	159	1000	28.5113	29.515	28
2016	159	1015	29.0537	30.36	28.935
2016	159	1030	29.3566	30.845	29.325
2016	159	1045	29.7868	31.315	29.875
2016	159	1100	30.3012	32.14	30.985
2016	159	1115	30.9146	32.905	31.975
2016	159	1130	31.751	33.47	32.715
2016	159	1145	31.8263	33.94	33.365
2016	159	1200	32.3264	34.575	34.055
2016	159	1215	32.7253	34.835	34.14
2016	159	1230	32.8484	34.705	34.245
2016	159	1245	33.0503	34.805	34.335
2016	159	1300	33.3978	34.885	35.15
2016	159	1315	33.6592	35.055	35.985
2016	159	1330	33.6411	35.755	37.4
2016	159	1345	34.3287	36.135	37.63
2016	159	1400	34.6816	36.35	37.315
2016	159	1415	34.9649	36.31	36.955
2016	159	1430	34.6349	36.36	37
2016	159	1445	34.8646	36.315	36.92
2016	159	1500	34.9704	36.565	37.21
2016	159	1515	35.0401	36.375	36.855
2016	159	1530	35.063	36.585	36.945
2016	159	1545	35.1731	36.52	37.195
2016	159	1600	35.1555	37.1	37.855
2016	159	1615	35.4841	36.865	38.17
2016	159	1630	35.4186	35.925	36.8
2016	159	1645	34.9423	34.79	35.73
2016	159	1700	35.3977	35.86	37.74
2016	159	1715	35.8456	36.12	37.935
2016	159	1730	36.2403	35.48	37.775
2016	159	1745	36.0542	35.715	38.715
2016	159	1800	35.3753	35.49	37.795
2016	159	1815	33.8648	34.09	34.14
2016	159	1830	32.8617	32.465	33.325
2016	159	1845	32.2901	32.505	33.575
2016	159	1900	30.6867	31.225	31.38
2016	159	1915	30.524	31.15	30.985
2016	159	1930	30.3952	32.01	31.72
2016	159	1945	30.5048	29.775	29.38
2016	159	2000	30.5284	28.775	28.395
2016	159	2015	29.6379	27.135	26.65
2016	159	2030	29.5666	27.82	27.36
2016	159	2045	29.6033	28.415	27.96
2016	159	2100	29.4084	26.9	27.215
2016	159	2115	27.7834	25.7	25.635
2016	159	2130	27.5006	24.045	24.125
2016	159	2145	26.7158	23.59	23.6
2016	159	2200	26.2813	23.015	22.57
2016	159	2215	25.4509	21.88	21.51
2016	159	2230	24.6422	20.84	20.395
2016	159	2245	23.2758	20.2	19.735
2016	159	2300	22.6617	19.49	19.12
2016	159	2315	23.3217	18.67	18.23
2016	159	2330	23.2387	18.145	17.725
2016	159	2345	22.4861	17.715	17.4
2016	159	2400	21.788	17.83	17.665
2016	160	15	22.0154	18.33	18.1
2016	160	30	22.2628	18.195	17.905
2016	160	45	21.9185	17.785	17.56
2016	160	100	21.786	17.52	17.27
2016	160	115	20.477	17.075	16.68
2016	160	130	20.0867	16.52	16.205
2016	160	145	20.1764	17.11	16.64
2016	160	200	21.7597	17.225	16.85
2016	160	215	20.9438	17.2	16.725
2016	160	230	20.1923	17.765	17.395
2016	160	245	19.442	17.675	17.39
2016	160	300	19.4767	17.245	17.14
2016	160	315	20.3619	16.81	16.595
2016	160	330	21.9757	17.76	17.545
2016	160	345	21.7853	17.545	17.515
2016	160	400	23.1159	18.385	18.905
2016	160	415	23.4123	19.53	20.075
2016	160	430	23.6065	18.995	19.355
2016	160	445	22.8212	19.18	19.64
2016	160	500	22.7033	18.575	18.685
2016	160	515	22.0942	18.23	18.465
2016	160	530	20.1599	18.71	19.005
2016	160	545	19.5432	19.08	19.16
2016	160	600	19.9549	19.045	19.04
2016	160	615	20.8218	19.76	19.73
2016	160	630	21.9264	21.605	21.15
2016	160	645	22.3237	20.87	20.78
2016	160	700	22.4143	21.45	21.31
2016	160	715	23.0046	22.47	22.14
2016	160	730	23.0433	22.3	22.085
2016	160	745	23.2042	22.635	22.48
2016	160	800	23.0465	22.04	21.91
2016	160	815	22.7031	22.59	22.765
2016	160	830	23.6706	23.955	23.945
2016	160	845	24.0485	23.305	23.23
2016	160	900	24.1864	24.465	24.31
2016	160	915	24.2449	23.98	23.92
2016	160	930	24.3049	24.13	23.98
2016	160	945	24.241	24.165	24.21
2016	160	1000	24.8293	24.565	24.6
2016	160	1015	24.5067	24.42	24.5
2016	160	1030	24.8019	24.6	24.7
2016	160	1045	25.0542	24.95	25.09
2016	160	1100	25.1708	25.04	25.145
2016	160	1115	25.5074	25.27	25.39
2016	160	1130	25.4958	24.6	24.635
2016	160	1145	25.2491	24.895	25.04
2016	160	1200	25.1241	24.735	24.75
2016	160	1215	24.4822	23.86	23.895
2016	160	1230	23.9986	23.865	23.945
2016	160	1245	23.5867	23.75	23.78
2016	160	1300	24.0623	24.28	24.575
2016	160	1315	24.1955	24.435	24.57
2016	160	1330	24.1988	24.505	24.67
2016	160	1345	24.7971	25.33	25.785
2016	160	1400	25.7155	25.365	25.585
2016	160	1415	25.9805	25.35	25.545
2016	160	1430	25.9297	26.085	26.465
2016	160	1445	24.7987	25.52	25.8
2016	160	1500	25.5948	26.165	26.595
2016	160	1515	26.2007	26.89	27.4
2016	160	1530	26.7742	26.635	26.765
2016	160	1545	26.4112	26.125	26.2
2016	160	1600	26.2849	26.525	26.735
2016	160	1615	26.6606	27.41	28.065
2016	160	1630	26.3489	26.3	26.565
2016	160	1645	25.646	25.705	26.25
2016	160	1700	25.2888	25.735	26.535
2016	160	1715	25.0035	25.63	26.375
2016	160	1730	24.6961	25.345	26.015
2016	160	1745	24.1919	25.065	25.71
2016	160	1800	23.6104	24.6	25.23
2016	160	1815	23.2417	24.265	24.995
2016	160	1830	22.8997	23.64	24.18
2016	160	1845	22.4511	22.91	23.565
2016	160	1900	21.8729	22.395	22.79
2016	160	1915	21.3184	21.57	21.815
2016	160	1930	20.4371	20.59	20.645
2016	160	1945	19.7219	19.29	19.28
2016	160	2000	19.189	18.38	18.285
2016	160	2015	18.4979	16.465	15.88
2016	160	2030	17.8136	16.49	16.91
2016	160	2045	18.2713	17.155	17.45
2016	160	2100	17.6916	16.5	16.77
2016	160	2115	17.4413	16.825	17.08
2016	160	2130	16.457	15.76	15.865
2016	160	2145	15.3154	14.585	14.51
2016	160	2200	15.4039	13.405	13.18
2016	160	2215	14.8061	13.67	14.01
2016	160	2230	14.8089	14.12	14.16
2016	160	2245	14.7848	13.14	13.24
2016	160	2300	15.4863	13.04	13.15
2016	160	2315	14.9946	12.85	12.975
2016	160	2330	14.5728	12.22	12.165
2016	160	2345	13.4738	11.455	11.09
2016	160	2400	12.699	11.005	10.34
2016	161	15	12.2444	10.485	9.785
2016	161	30	13.5991	10.095	9.91
2016	161	45	13.3458	10.73	10.425
2016	161	100	11.601	9.805	9.37
2016	161	115	11.1468	9.14	8.745
2016	161	130	11.5371	9.02	8.615
2016	161	145	10.8757	8.905	8.335
2016	161	200	11.0177	8.67	8.285
2016	161	215	9.70317	8.34	7.955
2016	161	230	10.1786	8.145	7.635
2016	161	245	10.7188	8.31	7.695
2016	161	300	10.3064	8.09	7.74
2016	161	315	11.6305	7.87	7.555
2016	161	330	11.5716	7.655	7.475
2016	161	345	11.6264	8.015	7.955
2016	161	400	11.7694	8.065	7.735
2016	161	415	11.4353	8.08	7.81
2016	161	430	10.8434	8.075	7.93
2016	161	445	10.6022	8.665	8.89
2016	161	500	13.2887	8.865	8.955
2016	161	515	13.7797	10.9	11.28
2016	161	530	14.1104	11.85	11.84
2016	161	545	14.6442	13.14	12.69
2016	161	600	15.5224	14.675	13.795
2016	161	615	15.9387	15.42	14.345
2016	161	630	16.0738	15.31	14.27
2016	161	645	16.5046	15.48	14.365
2016	161	700	17.0235	16.175	15.005
2016	161	715	17.1471	16.355	15.28
2016	161	730	17.1845	16.705	15.57
2016	161	745	17.7033	17.41	15.965
2016	161	800	17.958	18.265	16.57
2016	161	815	18.2842	18.4	16.79
2016	161	830	18.455	19.005	17.6
2016	161	845	18.8895	19.805	18.225
2016	161	900	19.2905	20.475	18.925
2016	161	915	19.7577	20.98	19.185
2016	161	930	19.8676	21.055	19.475
2016	161	945	20.2811	21.955	20.905
2016	161	1000	20.774	22.075	21.075
2016	161	1015	20.8239	22.13	21.28
2016	161	1030	21.7007	23.53	23.08
2016	161	1045	21.9786	24.32	24.15
2016	161	1100	22.1098	23.445	23.27
2016	161	1115	22.1872	23.785	23.62
2016	161	1130	21.5989	22.905	22.35
2016	161	1145	21.9346	23.975	23.535
2016	161	1200	22.9332	24.31	24.055
2016	161	1215	22.3937	23.78	23.315
2016	161	1230	22.8321	24.835	24.39
2016	161	1245	22.7214	24.335	23.955
2016	161	1300	23.354	25.075	25.09
2016	161	1315	23.2577	24.695	24.71
2016	161	1330	23.098	23.76	23.655
2016	161	1345	23.149	24.56	24.615
2016	161	1400	23.9632	26.025	25.83
2016	161	1415	24.1039	25.36	25.13
2016	161	1430	24.1773	25.225	25.085
2016	161	1445	24.2006	25.285	25.105
2016	161	1500	24.3894	25.735	25.695
2016	161	1515	24.5324	26.33	26.18
2016	161	1530	23.984	23.86	23.665
2016	161	1545	22.7725	22.84	22.735
2016	161	1600	21.8533	23.045	23.025
2016	161	1615	21.4726	23.41	23.59
2016	161	1630	21.9096	23.665	23.76
2016	161	1645	21.8977	22.26	22.44
2016	161	1700	22.1564	22.785	23.09
2016	161	1715	21.6237	21.625	21.64
2016	161	1730	21.2822	21.53	21.54
2016	161	1745	20.8546	21.03	21.04
2016	161	1800	20.1779	20.545	20.545
2016	161	1815	19.5593	20.255	20.265
2016	161	1830	17.8758	17.88	17.545
2016	161	1845	17.2703	17.49	17.53
2016	161	1900	17.1273	17.49	17.685
2016	161	1915	16.4643	16.4	16.31
2016	161	1930	16.1186	16.215	16.56
2016	161	1945	15.6098	15.75	15.895
2016	161	2000	15.1991	14.93	15.075
2016	161	2015	14.6337	14.375	14.645
2016	161	2030	14.6792	14.225	14.825
2016	161	2045	14.7385	14.055	14.69
2016	161	2100	14.4239	13.73	14.49
2016	161	2115	13.6298	13.235	13.83
2016	161	2130	13.3049	12.93	13.445
2016	161	2145	13.131	12.675	13.22
2016	161	2200	13.0909	12.525	13.085
2016	161	2215	13.0955	12.47	12.835
2016	161	2230	12.7339	12.325	12.66
2016	161	2245	12.2328	11.965	12.11
2016	161	2300	12.1006	11.82	12.035
2016	161	2315	11.7782	11.755	12.005
2016	161	2330	11.4886	11.55	11.715
2016	161	2345	11.363	11.375	11.455
2016	161	2400	11.4067	11.435	11.45
2016	162	15	11.5985	11.48	11.485
2016	162	30	11.5181	11.56	11.515
2016	162	45	11.2552	11.425	11.4
2016	162	100	11.0811	11.28	11.225
2016	162	115	11.3248	11.3	11.225
2016	162	130	11.3361	11.345	11.235
2016	162	145	11.4685	11.415	11.32
2016	162	200	11.583	11.475	11.315
2016	162	215	11.6049	11.535	11.41
2016	162	230	11.5347	11.45	11.355
2016	162	245	11.4082	11.48	11.31
2016	162	300	11.3923	11.43	11.3
2016	162	315	11.3869	11.38	11.28
2016	162	330	11.4292	11.37	11.245
2016	162	345	11.4885	11.41	11.225
2016	162	400	11.421	11.315	11.155
2016	162	415	11.3458	11.29	11.16
2016	162	430	11.4199	11.285	11.175
2016	162	445	11.4448	11.285	11.235
2016	162	500	11.4201	11.325	11.315
2016	162	515	11.5423	11.49	11.47
2016	162	530	11.6769	11.7	11.61
2016	162	545	11.8493	11.89	11.625
2016	162	600	11.9361	11.97	11.675
2016	162	615	12.0343	12.1	11.74
2016	162	630	12.2478	12.01	11.87
2016	162	645	12.6222	12.21	12.135
2016	162	700	12.846	11.97	12.035
2016	162	715	13.5774	12.465	12.885
2016	162	730	13.951	11.57	12.645
2016	162	745	13.9937	11.445	13.07
2016	162	800	14.2819	11.525	13.265
2016	162	815	14.2677	11.415	13.065
2016	162	830	14.6638	12.235	13.655
2016	162	845	15.1168	13.545	14.545
2016	162	900	15.287	14.1	15.145
2016	162	915	15.6068	14.81	15.725
2016	162	930	16.2216	14.8	15.795
2016	162	945	16.6633	15.38	16.26
2016	162	1000	17.1427	16.415	16.795
2016	162	1015	17.4385	17.425	17.235
2016	162	1030	17.9326	18.405	18.135
2016	162	1045	18.0422	17.95	17.92
2016	162	1100	18.2892	18.705	18.975
2016	162	1115	18.3748	19.115	19.13
2016	162	1130	18.884	20.825	20.56
2016	162	1145	19.2101	21.235	20.63
2016	162	1200	19.4235	21.265	20.825
2016	162	1215	19.6481	21.575	21.085
2016	162	1230	20.1573	21.605	21.06
2016	162	1245	19.8551	21.155	21.09
2016	162	1300	20.2506	21.76	21.785
2016	162	1315	20.2743	21.875	22.22
2016	162	1330	19.4499	20.17	20.175
2016	162	1345	19.7838	21.23	21.295
2016	162	1400	20.4238	21.255	21.115
2016	162	1415	20.4508	21.825	21.975
2016	162	1430	20.642	22.06	22.15
2016	162	1445	20.1954	20.75	20.775
2016	162	1500	20.3066	21.4	21.47
2016	162	1515	20.542	21.775	21.81
2016	162	1530	20.2358	21.595	22.035
2016	162	1545	20.5219	21.84	22.07
2016	162	1600	20.594	21.56	21.745
2016	162	1615	20.5965	21.345	21.895
2016	162	1630	20.1895	21.63	22.57
2016	162	1645	20.1076	21.335	22.095
2016	162	1700	19.7149	20.865	21.675
2016	162	1715	19.436	20.995	22.07
2016	162	1730	19.1059	20.465	21.285
2016	162	1745	18.9378	20.06	20.605
2016	162	1800	18.6762	19.45	19.935
2016	162	1815	17.6665	18.555	18.69
2016	162	1830	17.2889	18.315	18.55
2016	162	1845	17.3767	18.505	18.97
2016	162	1900	16.488	17.315	17.51
2016	162	1915	15.5254	16.305	16.355
2016	162	1930	14.6754	15.65	15.68
2016	162	1945	14.0083	14.95	14.97
2016	162	2000	13.6063	14.48	14.535
2016	162	2015	13.2666	13.985	14.005
2016	162	2030	12.8587	13.225	13.255
2016	162	2045	12.5937	12.805	12.875
2016	162	2100	12.4418	12.795	12.94
2016	162	2115	12.2699	12.575	12.635
2016	162	2130	12.0588	12.065	12.16
2016	162	2145	12.1132	12.155	12.33
2016	162	2200	11.8959	12.13	12.22
2016	162	2215	11.5977	11.72	11.74
2016	162	2230	10.9598	10.675	10.375
2016	162	2245	10.2326	9.375	8.87
2016	162	2300	9.67048	8.6	8.305
2016	162	2315	9.48802	8.295	8.185
2016	162	2330	9.759	9.13	9.47
2016	162	2345	9.1793	8.515	8.275
2016	162	2400	8.91865	7.415	6.9505
2016	163	15	7.59198	6.7205	6.194
2016	163	30	7.53575	6.2845	5.7435
2016	163	45	7.71071	5.8325	5.266
2016	163	100	6.77146	5.787	5.418
2016	163	115	8.02399	5.811	5.3055
2016	163	130	7.09192	5.4975	5.1265
2016	163	145	6.15725	5.328	4.8025
2016	163	200	6.13342	5.1065	4.494
2016	163	215	5.61584	4.831	4.2405
2016	163	230	5.51745	4.862	4.493
2016	163	245	5.42187	4.695	4.2775
2016	163	300	5.25758	4.5255	4.2195
2016	163	315	5.37349	4.399	4.1
2016	163	330	6.79721	4.5495	4.283
2016	163	345	7.20787	4.4555	4.2145
2016	163	400	7.66413	4.6795	4.4095
2016	163	415	7.66854	4.426	4.2315
2016	163	430	7.83173	4.5675	4.5575
2016	163	445	7.67499	4.7355	4.5425
2016	163	500	7.81871	5.2015	5.074
2016	163	515	8.60695	6.204	5.998
2016	163	530	9.76157	7.83	7.545
2016	163	545	10.83	9.46	8.945
2016	163	600	11.1472	10.615	9.995
2016	163	615	11.712	11.455	10.285
2016	163	630	11.5149	11.94	10.32
2016	163	645	12.0418	12.08	10.415
2016	163	700	12.4122	11.96	10.555
2016	163	715	12.6812	12.565	11.22
2016	163	730	13.0967	13.14	11.645
2016	163	745	13.3021	13.75	12.025
2016	163	800	13.7435	14.38	12.415
2016	163	815	13.8647	15.45	12.8
2016	163	830	14.3461	15.99	13.345
2016	163	845	14.7665	16.1	13.99
2016	163	900	15.1263	16.415	14.475
2016	163	915	15.5282	16.705	14.985
2016	163	930	15.9634	17.11	15.53
2016	163	945	16.1209	17.67	16.14
2016	163	1000	16.4153	18.115	16.745
2016	163	1015	16.601	18.405	17.15
2016	163	1030	16.8689	19.095	17.585
2016	163	1045	17.3329	19.295	17.94
2016	163	1100	17.5289	19.835	18.815
2016	163	1115	17.8442	20.5	19.185
2016	163	1130	17.8962	21.04	19.89
2016	163	1145	18.3088	21.545	20.28
2016	163	1200	18.4093	21.195	20.705
2016	163	1215	18.6248	21.345	20.51
2016	163	1230	18.986	21.87	21.035
2016	163	1245	19.1166	21.88	21.19
2016	163	1300	19.4583	21.95	21.885
2016	163	1315	19.7541	22.405	22.92
2016	163	1330	20.0035	22.66	23.245
2016	163	1345	20.2851	22.6	22.785
2016	163	1400	20.5133	22.685	22.545
2016	163	1415	20.682	22.71	22.6
2016	163	1430	20.9294	23.08	23.135
2016	163	1445	20.9778	23.33	23.2
2016	163	1500	21.1453	22.87	22.675
2016	163	1515	21.3062	23.135	22.91
2016	163	1530	21.353	23.15	23.125
2016	163	1545	21.4353	23.57	23.87
2016	163	1600	21.4904	23.765	24.035
2016	163	1615	21.6451	23.755	24.91
2016	163	1630	21.5626	23.65	25.06
2016	163	1645	21.5868	23.92	25.33
2016	163	1700	21.5677	23.58	25.355
2016	163	1715	21.652	23.53	25.71
2016	163	1730	21.7388	23.885	26.65
2016	163	1745	21.4221	23.48	25.065
2016	163	1800	21.1134	22.705	24.455
2016	163	1815	21.4163	23.195	25.58
2016	163	1830	21.1864	22.82	24.41
2016	163	1845	21.1699	22.255	24.345
2016	163	1900	19.8429	20.47	21.56
2016	163	1915	19.0363	19.105	19.45
2016	163	1930	17.9238	18.38	18.02
2016	163	1945	16.9407	17.305	17.15
2016	163	2000	15.9601	16.165	15.965
2016	163	2015	14.6706	15.055	14.77
2016	163	2030	13.909	14.055	13.895
2016	163	2045	13.4542	13.41	13.24
2016	163	2100	13.6513	12.545	12.24
2016	163	2115	14.0353	11.795	11.55
2016	163	2130	12.8688	11.515	11.505
2016	163	2145	12.7215	10.83	10.67
2016	163	2200	11.984	10.26	9.98
2016	163	2215	12.3276	10.07	9.465
2016	163	2230	12.0135	9.49	8.975
2016	163	2245	10.7217	8.88	8.355
2016	163	2300	9.71766	8.44	8.1
2016	163	2315	9.73147	8.16	7.815
2016	163	2330	9.71591	7.845	7.68
2016	163	2345	9.03464	7.765	7.465
2016	163	2400	8.4444	7.375	7.0135
2016	164	15	7.96501	6.9815	6.5955
2016	164	30	7.45216	6.771	6.6455
2016	164	45	7.52512	6.598	6.4485
2016	164	100	8.09331	6.5435	6.1795
2016	164	115	7.61117	6.3535	6.03
2016	164	130	7.27398	6.0255	5.541
2016	164	145	8.84994	5.6865	5.2785
2016	164	200	7.5595	5.545	5.1435
2016	164	215	8.00269	5.4805	5.081
2016	164	230	8.40029	5.2655	4.9045
2016	164	245	7.71755	5.4205	4.9455
2016	164	300	6.52808	5.278	4.938
2016	164	315	6.48621	5.332	5.116
2016	164	330	6.4943	5.2585	5.016
2016	164	345	6.04482	5.227	5.072
2016	164	400	6.01986	5.133	4.9075
2016	164	415	5.91223	5.169	5.0395
2016	164	430	6.01784	5.3405	5.2235
2016	164	445	6.50281	5.662	5.5045
2016	164	500	7.45744	6.064	5.766
2016	164	515	8.70751	6.893	6.6185
2016	164	530	10.2217	8.215	7.89
2016	164	545	11.9785	9.97	9.51
2016	164	600	12.9371	11.555	10.95
2016	164	615	13.06	12.405	11.62
2016	164	630	13.1726	13.095	11.83
2016	164	645	13.4439	13.795	12.06
2016	164	700	13.8487	14.325	12.415
2016	164	715	13.9781	14.935	12.79
2016	164	730	14.4273	15.755	13.625
2016	164	745	14.9652	16.19	14.185
2016	164	800	15.1184	16.4	14.09
2016	164	815	15.3794	17.155	14.055
2016	164	830	15.9155	17.11	14.765
2016	164	845	16.2539	17.625	15.23
2016	164	900	17.3999	18.605	16.04
2016	164	915	17.2275	18.55	17
2016	164	930	17.7656	18.845	17.415
2016	164	945	18.0062	19.49	18.08
2016	164	1000	18.4689	20.265	18.905
2016	164	1015	18.676	20.345	19.195
2016	164	1030	19.046	21.25	20.69
2016	164	1045	19.6171	21.25	20.685
2016	164	1100	19.6873	21.84	21.22
2016	164	1115	19.792	22.9	22.545
2016	164	1130	20.4791	23.43	22.695
2016	164	1145	20.8492	23.625	23.055
2016	164	1200	20.9348	24.1	23.83
2016	164	1215	21.1426	24.375	23.715
2016	164	1230	21.7267	24.76	24.04
2016	164	1245	21.8691	25.085	24.59
2016	164	1300	22.1657	24.875	25.05
2016	164	1315	22.6419	25.13	26.01
2016	164	1330	22.7468	25.915	26.615
2016	164	1345	23.1885	25.74	26.41
2016	164	1400	23.2089	25.895	25.915
2016	164	1415	23.1549	26.025	27.045
2016	164	1430	23.446	26.06	26.97
2016	164	1445	23.7843	26.275	26.62
2016	164	1500	24.0745	26.42	26.54
2016	164	1515	24.2896	26.1	27.02
2016	164	1530	24.5408	26.395	26.94
2016	164	1545	24.622	26.695	27.725
2016	164	1600	24.6541	27.105	27.785
2016	164	1615	24.7164	26.92	27.72
2016	164	1630	24.5047	26.835	29.2
2016	164	1645	24.5989	26.535	28.14
2016	164	1700	24.9567	26.965	30.075
2016	164	1715	24.9823	26.905	29.52
2016	164	1730	23.9667	25.135	25.46
2016	164	1745	23.7052	24.735	25.23
2016	164	1800	24.2451	25.23	27.305
2016	164	1815	24.1452	24.745	25.695
2016	164	1830	23.3282	23.33	23.64
2016	164	1845	23.0843	22.485	22.33
2016	164	1900	22.3746	21.735	21.315
2016	164	1915	22.2421	21.3	20.69
2016	164	1930	22.1192	20.755	20.025
2016	164	1945	21.2746	20.685	19.93
2016	164	2000	20.9343	19.445	18.995
2016	164	2015	20.0165	18.055	17.525
2016	164	2030	17.8071	17.195	16.58
2016	164	2045	17.1999	16.51	15.905
2016	164	2100	17.1207	16.305	15.745
2016	164	2115	17.086	16.25	15.625
2016	164	2130	18.0964	17.185	16.525
2016	164	2145	18.6224	17.015	16.475
2016	164	2200	17.615	16.39	15.825
2016	164	2215	17.1523	15.505	15.085
2016	164	2230	17.7994	14.795	14.08
2016	164	2245	17.859	15.025	13.98
2016	164	2300	17.862	15.14	14.21
2016	164	2315	17.7768	15.075	14.27
2016	164	2330	17.0371	14.315	13.635
2016	164	2345	16.9339	13.69	12.985
2016	164	2400	16.5067	13.43	12.585
2016	165	15	15.9127	13.05	12.375
2016	165	30	15.993	12.155	11.63
2016	165	45	15.9094	12.935	12.12
2016	165	100	15.1752	12.8	12.05
2016	165	115	15.2933	12.86	12.035
2016	165	130	15.1745	13.07	12.25
2016	165	145	14.3895	12.37	11.695
2016	165	200	13.6961	12.03	11.39
2016	165	215	13.9979	12.155	11.51
2016	165	230	13.9801	12.32	11.695
2016	165	245	13.847	12.08	11.45
2016	165	300	13.3728	11.515	10.905
2016	165	315	12.9504	11.07	10.435
2016	165	330	12.8611	10.465	9.805
2016	165	345	11.2823	9.73	8.985
2016	165	400	10.3275	9.055	8.36
2016	165	415	10.1771	8.615	8.1
2016	165	430	10.8438	8.43	7.975
2016	165	445	12.3808	8.425	8.035
2016	165	500	11.5361	8.605	8.295
2016	165	515	12.6683	9.32	9.08
2016	165	530	14.5941	10.725	10.645
2016	165	545	14.818	12.585	12.42
2016	165	600	14.6085	13.89	13.175
2016	165	615	15.0951	14.705	13.67
2016	165	630	15.3694	15.44	13.995
2016	165	645	15.3789	16.055	14.225
2016	165	700	15.4435	16.45	14.53
2016	165	715	15.8116	16.845	14.92
2016	165	730	16.4898	17.545	15.5
2016	165	745	17.0772	17.345	15.84
2016	165	800	17.493	17.455	16.155
2016	165	815	17.9218	18.12	16.88
2016	165	830	18.2312	18.32	17.33
2016	165	845	18.6508	18.58	17.8
2016	165	900	18.6696	18.935	18.24
2016	165	915	18.9274	20.07	18.945
2016	165	930	19.5544	20.655	19.19
2016	165	945	19.6146	20.16	19.025
2016	165	1000	20.1246	20.335	19.47
2016	165	1015	20.3298	21.14	20.62
2016	165	1030	20.5558	21.205	20.72
2016	165	1045	21.0789	21.735	21.355
2016	165	1100	20.9539	21.945	21.465
2016	165	1115	21.847	22.71	22.04
2016	165	1130	22.1888	23.32	22.675
2016	165	1145	22.3578	22.285	22.025
2016	165	1200	22.3379	22.885	22.72
2016	165	1215	22.1128	22.81	22.685
2016	165	1230	22.0233	22.945	22.9
2016	165	1245	21.9855	22.93	22.88
2016	165	1300	22.1872	23.4	23.455
2016	165	1315	22.23	23.22	23.38
2016	165	1330	22.1967	23.285	23.33
2016	165	1345	22.314	23.08	23.16
2016	165	1400	22.3147	23.37	23.5
2016	165	1415	22.4898	23.265	23.315
2016	165	1430	22.2093	23.12	23.235
2016	165	1445	22.0415	23.165	23.29
2016	165	1500	22.0067	23.175	23.32
2016	165	1515	21.9548	22.87	22.99
2016	165	1530	21.6778	22.89	22.91
2016	165	1545	20.8249	21.46	21.42
2016	165	1600	20.4377	21.785	21.76
2016	165	1615	19.9777	21.265	21.23
2016	165	1630	19.506	20.86	20.825
2016	165	1645	19.2264	20.455	20.41
2016	165	1700	18.8208	19.97	19.925
2016	165	1715	18.7049	19.61	19.565
2016	165	1730	18.4791	19.24	19.22
2016	165	1745	18.1997	18.92	18.915
2016	165	1800	18.0022	18.645	18.635
2016	165	1815	17.574	18.215	18.19
2016	165	1830	17.2206	17.885	17.88
2016	165	1845	17.0311	17.615	17.605
2016	165	1900	16.6182	17.095	17.075
2016	165	1915	16.2384	16.795	16.805
2016	165	1930	15.8305	16.47	16.47
2016	165	1945	15.5463	16.255	16.255
2016	165	2000	15.3513	15.84	15.845
2016	165	2015	15.1789	15.63	15.635
2016	165	2030	14.854	15.285	15.3
2016	165	2045	14.6468	15.105	15.12
2016	165	2100	14.4788	14.955	14.975
2016	165	2115	14.4312	14.905	14.915
2016	165	2130	14.2473	14.565	14.56
2016	165	2145	14.0772	14.355	14.375
2016	165	2200	13.6469	14.135	14.13
2016	165	2215	13.3943	13.93	13.945
2016	165	2230	13.6697	14.03	14.055
2016	165	2245	13.4854	13.705	13.705
2016	165	2300	13.205	13.38	13.385
2016	165	2315	13.137	13.305	13.345
2016	165	2330	13.0083	13.385	13.435
2016	165	2345	12.8041	13.16	13.16
2016	165	2400	12.6104	12.87	12.86
2016	166	15	12.3479	12.59	12.59
2016	166	30	12.0457	12.355	12.36
2016	166	45	11.6918	12.02	11.995
2016	166	100	11.399	11.435	11.365
2016	166	115	10.8459	11.07	11.055
2016	166	130	10.7368	10.675	10.67
2016	166	145	10.4933	10.42	10.465
2016	166	200	10.5633	10.5	10.64
2016	166	215	10.3344	10.23	10.25
2016	166	230	9.89783	9.65	9.68
2016	166	245	8.95307	8.825	8.625
2016	166	300	8.53012	7.715	7.2265
2016	166	315	8.40409	6.9105	6.4935
2016	166	330	7.20075	5.9705	5.448
2016	166	345	5.74282	5.3145	4.837
2016	166	400	5.39869	4.922	4.5945
2016	166	415	4.75762	4.5835	4.2015
2016	166	430	4.71957	4.554	4.175
2016	166	445	5.27391	4.6295	4.436
2016	166	500	6.70862	4.961	4.779
2016	166	515	7.49138	5.644	5.2715
2016	166	530	8.58874	6.6145	6.2485
2016	166	545	8.78199	7.3	6.7655
2016	166	600	10.0422	9.58	8.98
2016	166	615	10.4604	10.705	10.055
2016	166	630	10.8323	11.545	10.205
2016	166	645	11.3791	11.89	10.28
2016	166	700	11.9725	12.735	10.845
2016	166	715	12.0898	13.15	11.32
2016	166	730	12.4065	13.225	11.48
2016	166	745	12.7429	13.45	11.75
2016	166	800	13.0208	13.07	11.665
2016	166	815	13.2796	14.215	12.595
2016	166	830	13.6262	13.3	11.895
2016	166	845	13.5768	14.155	13.04
2016	166	900	14.123	14.955	13.725
2016	166	915	14.6046	15.645	14.54
2016	166	930	15.1073	15.635	14.5
2016	166	945	15.0471	15.685	14.945
2016	166	1000	15.3664	17.015	16.095
2016	166	1015	15.4912	16.785	16.005
2016	166	1030	15.8003	17.125	16.375
2016	166	1045	15.9507	18.115	17.355
2016	166	1100	15.9087	16.96	16.275
2016	166	1115	16.0143	17.76	17.255
2016	166	1130	15.9393	17.775	17.4
2016	166	1145	16.5876	18.455	17.975
2016	166	1200	16.8318	19.09	18.745
2016	166	1215	17.0944	19.485	19.185
2016	166	1230	16.0523	17.48	17.15
2016	166	1245	17.0854	19.515	19.57
2016	166	1300	17.2478	19.71	19.655
2016	166	1315	17.0161	19.225	19.24
2016	166	1330	17.4831	19.695	19.835
2016	166	1345	17.5991	19.235	19.26
2016	166	1400	17.8481	20.14	20.32
2016	166	1415	17.8203	19.865	20.17
2016	166	1430	17.7536	19.72	20.035
2016	166	1445	17.7334	19.735	19.895
2016	166	1500	17.491	19.32	19.44
2016	166	1515	17.6241	19.935	20.015
2016	166	1530	17.8294	19.665	19.58
2016	166	1545	17.7816	19.38	19.27
2016	166	1600	17.35	19.155	19.21
2016	166	1615	17.4032	18.925	19.265
2016	166	1630	17.0176	18.96	19.375
2016	166	1645	16.9323	18.93	19.535
2016	166	1700	16.7937	18.605	19.26
2016	166	1715	16.3329	18.355	19.18
2016	166	1730	16.5657	18.255	19.08
2016	166	1745	16.3469	18.1	18.875
2016	166	1800	15.9057	17.74	18.4
2016	166	1815	15.4546	17.14	17.75
2016	166	1830	14.9561	16.7	17
2016	166	1845	14.7559	16.24	16.65
2016	166	1900	14.3056	15.535	15.85
2016	166	1915	13.7806	14.77	14.92
2016	166	1930	13.1885	13.955	13.955
2016	166	1945	12.5653	13.25	13.255
2016	166	2000	11.922	12.51	12.505
2016	166	2015	11.5052	12.06	12.1
2016	166	2030	11.0601	11.58	11.605
2016	166	2045	10.2491	10.935	10.955
2016	166	2100	9.064	9.79	9.495
2016	166	2115	8.95177	8.86	8.74
2016	166	2130	9.1499	8.58	8.535
2016	166	2145	8.76415	8.155	8.235
2016	166	2200	8.40002	7.88	7.89
2016	166	2215	8.27486	7.76	8.015
2016	166	2230	8.16986	7.65	7.57
2016	166	2245	7.39328	6.484	6.1585
2016	166	2300	7.57109	6.4495	6.661
2016	166	2315	7.52056	6.537	6.5825
2016	166	2330	6.88941	5.749	5.3125
2016	166	2345	6.39283	4.7505	4.197
2016	166	2400	5.63432	4.4875	3.933
2016	167	15	5.32799	4.862	4.237
2016	167	30	4.82617	4.132	3.501
2016	167	45	3.62851	3.663	3.222
2016	167	100	2.98494	3.4425	3.0365
2016	167	115	3.32749	3.214	2.85
2016	167	130	3.11323	2.922	2.616
2016	167	145	3.11899	2.7175	2.4185
2016	167	200	3.12237	2.693	2.3105
2016	167	215	3.08691	2.628	2.4665
2016	167	230	2.97558	2.535	2.1365
2016	167	245	2.84024	2.3565	2.0105
2016	167	300	2.78621	2.145	1.8875
2016	167	315	2.86583	2.1295	1.924
2016	167	330	2.66564	2.0945	1.814
2016	167	345	2.69879	1.9535	1.732
2016	167	400	2.45947	2.0165	1.8805
2016	167	415	2.65374	1.9865	1.615
2016	167	430	2.70868	2.2705	2.019
2016	167	445	3.49168	2.2385	1.8145
2016	167	500	4.20834	2.514	2.185
2016	167	515	5.89714	3.435	3.0535
2016	167	530	7.02817	5.1035	4.7345
2016	167	545	9.191	7.1	6.5375
2016	167	600	9.27023	8.89	7.895
2016	167	615	9.55774	9.895	8.65
2016	167	630	9.51223	10.535	9.01
2016	167	645	9.83558	11.115	9.245
2016	167	700	10.2093	11.615	9.62
2016	167	715	10.3791	11.8	9.69
2016	167	730	10.9824	12.615	10.455
2016	167	745	11.5565	13.245	10.99
2016	167	800	11.8457	13.515	11.42
2016	167	815	12.0923	14.03	11.715
2016	167	830	12.5326	14.27	12.215
2016	167	845	12.8913	14.785	12.6
2016	167	900	13.2093	15.105	13.045
2016	167	915	13.3142	15.355	13.295
2016	167	930	13.5728	15.565	13.56
2016	167	945	13.9544	16.26	14.5
2016	167	1000	14.1847	16.94	15.115
2016	167	1015	14.2991	16.85	15.385
2016	167	1030	14.7251	17.955	17.015
2016	167	1045	14.8264	18.365	17.03
2016	167	1100	15.1128	19.155	18.07
2016	167	1115	15.3429	19.525	18.985
2016	167	1130	16.0308	19.855	19.02
2016	167	1145	16.3762	20.32	19.175
2016	167	1200	16.2285	20.835	19.7
2016	167	1215	16.7469	21.33	20.455
2016	167	1230	17.0603	20.615	20.845
2016	167	1245	17.4079	21.16	21.415
2016	167	1300	18.0001	21.885	22.885
2016	167	1315	18.0957	21.51	22.67
2016	167	1330	18.3029	21.78	23.4
2016	167	1345	18.2035	21.86	23.72
2016	167	1400	18.3272	21.63	24.385
2016	167	1415	18.5002	21.185	22.16
2016	167	1430	18.7441	21.63	21.795
2016	167	1445	18.7515	21.625	22.24
2016	167	1500	18.5927	21.455	21.64
2016	167	1515	18.3945	20.935	20.655
2016	167	1530	18.3554	20.44	20.105
2016	167	1545	18.1724	20.145	19.87
2016	167	1600	18.1145	19.915	19.64
2016	167	1615	17.973	19.66	19.405
2016	167	1630	17.8174	19.51	19.32
2016	167	1645	17.8555	19.175	18.985
2016	167	1700	17.781	18.895	18.695
2016	167	1715	17.53	18.44	18.36
2016	167	1730	17.444	18.175	18.15
2016	167	1745	17.7634	19.425	21.13
2016	167	1800	18.2493	20.175	22.5
2016	167	1815	17.8499	18.91	19.58
2016	167	1830	17.6935	18.45	18.585
2016	167	1845	17.4609	18.115	18.355
2016	167	1900	17.3284	18.195	18.665
2016	167	1915	16.5121	17.205	17.095
2016	167	1930	15.5124	16.29	16.23
2016	167	1945	14.2178	15.31	15.2
2016	167	2000	13.5948	14.68	14.615
2016	167	2015	13.1251	14.25	14.225
2016	167	2030	12.5267	13.625	13.53
2016	167	2045	12.0946	12.98	12.89
2016	167	2100	11.9962	12.685	12.71
2016	167	2115	12.2632	12.61	12.785
2016	167	2130	12.1701	12.51	12.52
2016	167	2145	11.6103	11.735	11.51
2016	167	2200	11.5248	11.79	11.86
2016	167	2215	11.7574	11.71	11.765
2016	167	2230	11.4007	11.185	10.945
2016	167	2245	10.7822	10.165	9.63
2016	167	2300	9.91533	9.11	8.445
2016	167	2315	9.25967	8.375	7.95
2016	167	2330	9.20398	8.085	7.815
2016	167	2345	9.03594	7.905	7.875
2016	167	2400	8.73061	7.84	7.77
2016	168	15	8.92474	7.485	7.375
2016	168	30	8.0401	7.245	7.012
2016	168	45	8.38661	7.04	6.8965
2016	168	100	8.49204	7.245	7.305
2016	168	115	8.50705	7.095	6.9655
2016	168	130	8.08476	6.601	6.3915
2016	168	145	7.13549	6.034	5.714
2016	168	200	6.49094	5.685	5.169
2016	168	215	6.90585	5.3615	5.098
2016	168	230	6.26651	5.3795	5.194
2016	168	245	6.20424	5.57	5.3645
2016	168	300	6.39796	5.4985	5.1845
2016	168	315	7.05102	5.5255	5.2075
2016	168	330	7.11088	5.357	5.1185
2016	168	345	7.48554	5.5185	5.483
2016	168	400	7.67834	5.7245	5.6495
2016	168	415	7.32814	5.852	5.794
2016	168	430	7.82423	6.01	5.841
2016	168	445	8.05079	6.329	6.0045
2016	168	500	8.50328	7.075	6.7975
2016	168	515	9.09541	8.115	7.93
2016	168	530	9.46917	8.705	8.535
2016	168	545	9.27525	8.615	8.205
2016	168	600	9.28101	8.765	8.3
2016	168	615	9.86978	10.195	9.275
2016	168	630	10.7284	11.935	10.53
2016	168	645	11.3592	12.685	10.99
2016	168	700	12.0355	12.95	11.44
2016	168	715	12.6977	13.375	11.935
2016	168	730	13.007	13.31	11.96
2016	168	745	12.9307	13.705	12.51
2016	168	800	13.4956	14.885	13.185
2016	168	815	13.6884	14.88	12.89
2016	168	830	14.005	15.17	13.31
2016	168	845	14.1001	15.445	13.465
2016	168	900	14.3588	16.135	14.285
2016	168	915	14.9162	16.37	14.825
2016	168	930	15.0564	16.59	15.51
2016	168	945	15.23	17.38	16.29
2016	168	1000	15.253	17.785	17.255
2016	168	1015	15.8969	18.885	18.615
2016	168	1030	16.3188	19.035	19.315
2016	168	1045	16.6707	19.585	19.39
2016	168	1100	16.7794	19.745	19.325
2016	168	1115	17.4452	21.115	20.105
2016	168	1130	17.5456	21.09	21.005
2016	168	1145	18.6764	22.13	21.65
2016	168	1200	17.9167	19.935	18.68
2016	168	1215	15.7806	16.625	15.115
2016	168	1230	15.0253	16.04	15.27
2016	168	1245	15.4341	16.205	16.045
2016	168	1300	15.9912	17.27	17.745
2016	168	1315	16.7129	18.515	19.255
2016	168	1330	16.0463	17.46	17.66
2016	168	1345	15.4136	16.27	16.05
2016	168	1400	15.3544	16.72	17.085
2016	168	1415	16.7912	19.17	20.805
2016	168	1430	17.5159	18.755	19.22
2016	168	1445	17.1825	18.44	18.36
2016	168	1500	16.8544	17.66	17.46
2016	168	1515	16.288	17.075	17
2016	168	1530	16.1701	17.935	17.915
2016	168	1545	17.133	19.645	19.835
2016	168	1600	18.1551	20.38	21.125
2016	168	1615	18.9419	20.52	21.45
2016	168	1630	19.0775	20.785	22.15
2016	168	1645	19.0846	20.81	21.915
2016	168	1700	19.0927	20.81	22.155
2016	168	1715	19.113	21.12	22.655
2016	168	1730	18.9841	21.215	22.915
2016	168	1745	18.879	21.095	22.815
2016	168	1800	18.7481	21.08	22.855
2016	168	1815	18.6176	20.81	22.68
2016	168	1830	18.5186	20.84	21.875
2016	168	1845	17.3291	18.75	18.595
2016	168	1900	16.8654	17.505	17.76
2016	168	1915	16.2505	16.325	16.32
2016	168	1930	15.9357	15.31	15.245
2016	168	1945	14.8583	14.165	13.705
2016	168	2000	13.637	13.155	12.525
2016	168	2015	11.8299	12.245	11.76
2016	168	2030	11.4422	11.73	11.545
2016	168	2045	11.686	11.48	11.11
2016	168	2100	11.7992	11.405	11.13
2016	168	2115	11.8918	11.175	10.995
2016	168	2130	11.9267	11.335	11.035
2016	168	2145	11.8176	11.085	10.62
2016	168	2200	11.2677	10.555	10.185
2016	168	2215	10.6993	10.25	9.85
2016	168	2230	10.549	9.875	9.495
2016	168	2245	10.0135	9.3	8.935
2016	168	2300	10.1612	9.33	9.1
2016	168	2315	10.3669	9.95	9.445
2016	168	2330	10.6548	9.915	9.38
2016	168	2345	10.7881	10.07	9.57
2016	168	2400	11.0811	9.665	9.1
2016	169	15	10.0283	8.935	8.62
2016	169	30	10.6365	8.335	7.905
2016	169	45	10.7759	8.28	7.735
2016	169	100	10.182	7.415	6.808
2016	169	115	8.7886	7.05	6.3805
2016	169	130	8.17388	6.469	5.819
2016	169	145	6.86498	6.0335	5.628
2016	169	200	7.20892	5.694	5.301
2016	169	215	6.88341	5.3905	5.006
2016	169	230	6.95807	5.005	4.5785
2016	169	245	7.07509	4.732	4.435
2016	169	300	6.71721	4.5805	4.217
2016	169	315	6.35496	4.6665	4.232
2016	169	330	5.81546	4.3465	3.759
2016	169	345	6.32044	4.106	3.704
2016	169	400	6.66528	4.0875	3.8785
2016	169	415	6.77967	4.1965	3.986
2016	169	430	6.91218	4.3485	3.9035
2016	169	445	7.43102	4.687	4.208
2016	169	500	7.76039	5.0235	4.7165
2016	169	515	8.80039	5.693	5.482
2016	169	530	10.1446	6.9165	6.535
2016	169	545	10.8221	8.79	8.285
2016	169	600	11.7007	10.91	9.85
2016	169	615	11.3702	11.08	9.945
2016	169	630	11.6058	11.72	10.225
2016	169	645	12.0575	12.725	10.805
2016	169	700	12.4615	13.195	11.4
2016	169	715	12.5377	13.43	11.865
2016	169	730	12.8792	14.045	12.405
2016	169	745	13.1842	14.26	11.925
2016	169	800	13.5285	14.82	12.3
2016	169	815	14.128	14.855	12.63
2016	169	830	14.933	16.445	14.185
2016	169	845	15.5775	16.795	14.845
2016	169	900	16.1287	17.245	15.495
2016	169	915	16.8596	18.46	16.805
2016	169	930	17.6367	19.095	17.28
2016	169	945	17.8515	20.1	18.555
2016	169	1000	18.9968	20.685	19.38
2016	169	1015	19.6681	21.685	20.59
2016	169	1030	20.5688	22.04	22.03
2016	169	1045	20.7047	22.865	22.97
2016	169	1100	20.7978	23.11	23.325
2016	169	1115	21.1572	23.545	23.795
2016	169	1130	21.6069	23.95	24.34
2016	169	1145	21.4984	23.975	24.43
2016	169	1200	22.0648	24.705	25.425
2016	169	1215	22.1519	24.935	25.82
2016	169	1230	22.359	23.695	24.655
2016	169	1245	22.1839	24.195	24.76
2016	169	1300	22.9196	24.58	25.5
2016	169	1315	23.1191	25.425	26.82
2016	169	1330	23.3144	25.26	26.77
2016	169	1345	23.8391	25.705	26.74
2016	169	1400	23.6397	25.39	26.72
2016	169	1415	23.3492	24.9	25.705
2016	169	1430	23.4391	24.82	25.63
2016	169	1445	23.5736	25.23	26.055
2016	169	1500	23.4229	24.975	25.77
2016	169	1515	23.329	24.865	25.5
2016	169	1530	23.1547	24.635	24.955
2016	169	1545	22.9817	24.32	24.45
2016	169	1600	22.3542	23.555	23.31
2016	169	1615	21.9983	23.225	22.985
2016	169	1630	21.3775	22.835	22.695
2016	169	1645	21.5034	22.77	22.54
2016	169	1700	21.2791	22.335	21.975
2016	169	1715	21.0995	21.945	21.44
2016	169	1730	21.0462	21.615	21.035
2016	169	1745	20.8131	21.41	20.825
2016	169	1800	20.9328	21.21	20.515
2016	169	1815	20.8645	20.81	20.03
2016	169	1830	20.8692	20.57	20.125
2016	169	1845	20.5022	20.2	19.845
2016	169	1900	20.0476	19.795	19.445
2016	169	1915	19.2958	19.765	19.345
2016	169	1930	19.2357	19.43	19.12
2016	169	1945	18.9572	18.965	18.8
2016	169	2000	18.6837	18.7	18.575
2016	169	2015	18.1822	18.255	18.06
2016	169	2030	17.4951	17.73	17.475
2016	169	2045	17.3226	17.395	17.05
2016	169	2100	16.9306	16.925	16.445
2016	169	2115	16.9852	16.6	16.095
2016	169	2130	17.0172	16.655	15.97
2016	169	2145	16.9807	16.84	16.105
2016	169	2200	16.9536	16.515	15.83
2016	169	2215	16.4479	16.08	15.46
2016	169	2230	16.4701	15.82	15.235
2016	169	2245	16.6133	15.74	15.115
2016	169	2300	16.0882	15.355	14.72
2016	169	2315	15.2753	15.105	14.94
2016	169	2330	15.2512	15.3	15.345
2016	169	2345	15.0968	15.06	14.98
2016	169	2400	15.2111	14.74	14.555
2016	170	15	15.7474	14.61	14.51
2016	170	30	14.9265	14.54	14.48
2016	170	45	15.0907	14.43	14.315
2016	170	100	15.3291	14.415	14.075
2016	170	115	14.933	14.26	13.735
2016	170	130	14.4469	14.06	13.53
2016	170	145	14.2304	13.87	13.42
2016	170	200	14.0602	13.8	13.385
2016	170	215	14.0026	13.705	13.41
2016	170	230	13.9505	13.635	13.355
2016	170	245	13.5712	13.615	13.225
2016	170	300	13.0472	13.39	13.06
2016	170	315	12.9073	13.31	13.045
2016	170	330	12.8825	13.265	13
2016	170	345	12.7517	13.155	12.915
2016	170	400	12.7031	13.115	12.88
2016	170	415	12.7321	13.005	12.805
2016	170	430	12.6979	12.915	12.685
2016	170	445	12.6233	12.91	12.66
2016	170	500	12.5998	12.915	12.71
2016	170	515	12.6507	12.95	12.73
2016	170	530	12.7446	12.98	12.83
2016	170	545	12.6854	12.94	12.83
2016	170	600	12.5846	12.925	12.82
2016	170	615	12.6159	12.96	12.92
2016	170	630	12.6689	13.055	13.045
2016	170	645	12.6334	13.02	12.97
2016	170	700	12.3853	12.865	12.865
2016	170	715	12.5015	13.035	13.175
2016	170	730	12.5945	13.065	13.215
2016	170	745	12.809	13.095	13.155
2016	170	800	12.9597	13.215	13.28
2016	170	815	13.0376	13.46	13.53
2016	170	830	13.2297	13.525	13.59
2016	170	845	13.2904	13.515	13.57
2016	170	900	13.3495	13.605	13.64
2016	170	915	13.385	13.645	13.58
2016	170	930	13.4148	13.76	13.71
2016	170	945	13.5999	13.93	13.79
2016	170	1000	13.4721	13.635	13.465
2016	170	1015	13.6272	13.815	13.765
2016	170	1030	13.6238	13.515	13.495
2016	170	1045	13.5184	13.45	13.455
2016	170	1100	13.4366	13.56	13.51
2016	170	1115	13.8157	13.675	13.685
2016	170	1130	13.9176	13.63	13.655
2016	170	1145	14.0984	13.68	13.72
2016	170	1200	14.0095	13.505	13.49
2016	170	1215	14.3947	14.385	14.775
2016	170	1230	14.9094	14.61	15.045
2016	170	1245	15.5033	14.51	15.37
2016	170	1300	16.4431	15.195	17.08
2016	170	1315	17.0623	15.295	17.365
2016	170	1330	17.2226	14.57	15.915
2016	170	1345	17.5973	14.675	16.605
2016	170	1400	17.5293	14.81	16.61
2016	170	1415	17.5526	15.7	18.34
2016	170	1430	17.9341	16.63	19.165
2016	170	1445	17.9823	16.515	18.705
2016	170	1500	17.9705	15.75	17.38
2016	170	1515	17.6558	16.095	17.645
2016	170	1530	18.6106	18.51	21.1
2016	170	1545	18.1959	17.995	18.675
2016	170	1600	18.0367	19.105	19.745
2016	170	1615	18.0876	19.325	19.81
2016	170	1630	18.2046	19.55	20.49
2016	170	1645	18.3314	19.89	20.835
2016	170	1700	18.1743	19.505	20.255
2016	170	1715	17.5808	19.015	19.74
2016	170	1730	17.4062	19.275	20.63
2016	170	1745	17.2406	19.005	20.44
2016	170	1800	17.2218	18.985	20.58
2016	170	1815	17.0055	18.705	19.82
2016	170	1830	16.7608	18.435	19.495
2016	170	1845	16.4858	17.825	18.645
2016	170	1900	16.1197	17.33	17.87
2016	170	1915	15.7246	16.64	16.885
2016	170	1930	15.1783	15.93	15.985
2016	170	1945	14.6803	15.265	15.285
2016	170	2000	14.0099	14.525	14.525
2016	170	2015	13.3984	13.88	13.89
2016	170	2030	12.9964	13.36	13.415
2016	170	2045	12.6557	12.99	13.02
2016	170	2100	12.0166	12.16	11.97
2016	170	2115	11.0978	11.25	10.885
2016	170	2130	10.8525	10.545	10.225
2016	170	2145	11.6252	10.315	10.38
2016	170	2200	11.1097	9.915	9.835
2016	170	2215	10.7488	9.39	9.245
2016	170	2230	10.6282	9.085	9
2016	170	2245	10.7697	8.84	8.82
2016	170	2300	10.1449	8.85	8.99
2016	170	2315	9.10328	8.67	8.68
2016	170	2330	8.72441	8.145	7.965
2016	170	2345	8.69556	7.875	7.815
2016	170	2400	9.08915	7.415	7.1485
2016	171	15	9.10308	7.345	6.8985
2016	171	30	8.41378	7.015	6.512
2016	171	45	8.20386	6.5545	6.094
2016	171	100	8.96126	6.143	5.7785
2016	171	115	7.97229	5.7495	5.2735
2016	171	130	7.47781	5.4875	5.061
2016	171	145	7.59502	5.3405	5.2045
2016	171	200	6.78615	5.2355	5.2315
2016	171	215	6.62905	5.1285	5.012
2016	171	230	5.86569	4.895	4.5715
2016	171	245	5.62184	4.895	4.612
2016	171	300	5.40414	4.597	4.113
2016	171	315	5.12565	4.4555	4.0265
2016	171	330	5.01072	4.3035	3.806
2016	171	345	4.7957	4.2045	3.7945
2016	171	400	4.70988	4.1925	3.721
2016	171	415	4.67798	3.9695	3.594
2016	171	430	4.86288	3.904	3.5125
2016	171	445	5.27164	3.909	3.5635
2016	171	500	5.65208	4.125	3.8925
2016	171	515	6.67952	4.741	4.6255
2016	171	530	8.37642	5.9415	5.7235
2016	171	545	10.6384	7.545	7.2185
2016	171	600	11.6832	9.31	8.63
2016	171	615	10.9247	10.445	9.535
2016	171	630	10.875	11.26	9.73
2016	171	645	11.158	12.015	9.81
2016	171	700	11.6987	12.755	10.46
2016	171	715	12.3366	13.255	10.71
2016	171	730	12.6495	13.3	10.96
2016	171	745	12.8736	13.32	10.815
2016	171	800	13.1771	13.68	11.255
2016	171	815	13.6073	13.96	11.75
2016	171	830	14.1692	14.555	12.395
2016	171	845	14.1508	15.225	13.47
2016	171	900	14.5126	16.1	14.66
2016	171	915	14.9288	16.56	14.43
2016	171	930	15.3154	17.16	15.425
2016	171	945	15.5021	15.245	14.185
2016	171	1000	16.4333	18.275	17.17
2016	171	1015	16.7712	18.785	17.19
2016	171	1030	17.1324	19.16	17.42
2016	171	1045	17.4002	20.075	18.29
2016	171	1100	17.8697	20.41	19.48
2016	171	1115	18.1414	21.115	20.205
2016	171	1130	18.4042	21.51	20.645
2016	171	1145	18.5163	21.27	20.83
2016	171	1200	18.9479	21.495	21.04
2016	171	1215	19.495	22.175	22.215
2016	171	1230	19.5747	21.62	22.575
2016	171	1245	19.8479	21.855	22.71
2016	171	1300	19.7512	21.915	22.945
2016	171	1315	20.1464	22.32	23.11
2016	171	1330	21.0946	22.86	24.46
2016	171	1345	20.9541	23.055	25.03
2016	171	1400	21.0423	22.83	24.95
2016	171	1415	21.5316	23.06	25.01
2016	171	1430	21.3965	23.62	25.715
2016	171	1445	21.4652	23.13	25.315
2016	171	1500	21.7197	23.44	25.645
2016	171	1515	21.791	23.555	25.815
2016	171	1530	21.853	23.46	25.85
2016	171	1545	22.388	23.695	26.7
2016	171	1600	22.1881	23.565	26.485
2016	171	1615	22.0876	23.46	26.32
2016	171	1630	21.9198	23.405	25.915
2016	171	1645	21.4184	22.955	24.205
2016	171	1700	21.0951	22.62	23.275
2016	171	1715	20.8471	22.28	22.425
2016	171	1730	20.5548	21.94	22.085
2016	171	1745	20.7198	21.955	22.32
2016	171	1800	20.4646	21.555	21.505
2016	171	1815	20.221	21.095	21.055
2016	171	1830	20.089	20.66	20.5
2016	171	1845	19.8592	20.3	20.1
2016	171	1900	19.5102	19.955	19.755
2016	171	1915	19.3224	19.72	19.645
2016	171	1930	18.9975	19.23	19.02
2016	171	1945	18.5781	18.73	18.37
2016	171	2000	18.144	18.33	17.97
2016	171	2015	18.0286	18.07	17.705
2016	171	2030	18.0233	18.005	17.64
2016	171	2045	17.9039	17.96	17.755
2016	171	2100	17.7428	17.865	17.705
2016	171	2115	17.4402	17.59	17.455
2016	171	2130	17.3451	17.47	17.35
2016	171	2145	17.2001	17.39	17.29
2016	171	2200	16.9253	17.08	16.96
2016	171	2215	17.2278	16.755	16.495
2016	171	2230	17.3478	16.75	16.425
2016	171	2245	17.3986	16.805	16.52
2016	171	2300	17.4157	16.84	16.515
2016	171	2315	17.2726	16.74	16.45
2016	171	2330	17.0762	16.5	16.225
2016	171	2345	17.0899	16.365	16.065
2016	171	2400	17.3123	16.705	16.39
2016	172	15	17.3121	16.68	16.39
2016	172	30	17.0726	16.48	16.14
2016	172	45	17.3519	16.75	16.31
2016	172	100	17.043	16.635	16.16
2016	172	115	17.0648	16.31	15.78
2016	172	130	17.2994	16.53	16.06
2016	172	145	17.2918	16.55	16.04
2016	172	200	17.5089	16.7	16.21
2016	172	215	17.4106	16.725	16.325
2016	172	230	17.3145	16.67	16.325
2016	172	245	17.2214	16.555	16.23
2016	172	300	17.2722	16.57	16.435
2016	172	315	16.9988	16.34	16.02
2016	172	330	16.82	16.285	16.1
2016	172	345	16.7644	16.42	16.155
2016	172	400	16.6646	16.335	16.09
2016	172	415	16.3989	16.36	16.23
2016	172	430	16.3602	16.27	16.19
2016	172	445	16.4877	16.27	16.17
2016	172	500	16.795	16.44	16.405
2016	172	515	17.0758	16.575	16.545
2016	172	530	17.3495	16.785	16.685
2016	172	545	17.0584	16.315	16.17
2016	172	600	16.1951	15.8	15.575
2016	172	615	17.0468	17.13	17.035
2016	172	630	17.9899	18.155	17.635
2016	172	645	18.2587	18.765	17.89
2016	172	700	18.8698	19.425	18.775
2016	172	715	19.3398	19.875	19.045
2016	172	730	19.7067	19.865	18.765
2016	172	745	19.7702	19.735	18.465
2016	172	800	20.1554	19.725	18.24
2016	172	815	20.268	20.105	18.46
2016	172	830	21.0661	20.745	19.32
2016	172	845	20.9996	21.46	19.775
2016	172	900	20.9526	21.83	20.2
2016	172	915	21.9296	22.195	20.775
2016	172	930	22.8001	23.75	22.475
2016	172	945	22.1834	23.515	21.755
2016	172	1000	22.5317	23.695	22.34
2016	172	1015	22.6818	24.23	22.905
2016	172	1030	23.4459	24.605	23.625
2016	172	1045	23.7353	24.89	23.87
2016	172	1100	23.8373	25.025	24.43
2016	172	1115	24.3105	25.77	25.495
2016	172	1130	24.7869	26.355	26.16
2016	172	1145	24.8756	26.885	26.535
2016	172	1200	25.0136	26.71	26.23
2016	172	1215	25.2263	26.895	26.3
2016	172	1230	25.136	27.05	26.66
2016	172	1245	25.3057	27.275	27.05
2016	172	1300	25.4086	27.02	27.07
2016	172	1315	25.385	27.22	27.545
2016	172	1330	25.5459	27.365	27.775
2016	172	1345	25.8686	27.515	27.69
2016	172	1400	25.9182	27.56	27.665
2016	172	1415	26.2894	27.685	27.96
2016	172	1430	26.2392	27.975	28
2016	172	1445	26.5088	27.91	27.985
2016	172	1500	26.3963	27.985	28.02
2016	172	1515	26.6767	27.89	27.98
2016	172	1530	26.879	28.49	29.155
2016	172	1545	26.9162	28.45	29.595
2016	172	1600	27.0896	28.55	31.115
2016	172	1615	27.0489	28.495	31.335
2016	172	1630	27.4388	28.87	33.25
2016	172	1645	27.6062	28.975	33.605
2016	172	1700	27.5509	28.875	34.34
2016	172	1715	27.3662	28.825	34.74
2016	172	1730	27.2678	28.92	33.935
2016	172	1745	27.2815	28.735	33.82
2016	172	1800	27.2959	28.445	33.57
2016	172	1815	27.196	28.265	32.965
2016	172	1830	27.2759	27.9	32.265
2016	172	1845	27.1058	27.25	31.35
2016	172	1900	26.5694	26.27	29
2016	172	1915	26.0851	25.13	26.46
2016	172	1930	24.9095	23.675	23.645
2016	172	1945	22.5869	22.075	21.605
2016	172	2000	19.9051	20.615	20.125
2016	172	2015	21.0019	20.185	20.47
2016	172	2030	21.7715	21.08	21.675
2016	172	2045	21.3099	20.225	20.54
2016	172	2100	21.1337	20.03	20.515
2016	172	2115	21.8354	20.825	21.32
2016	172	2130	21.9187	21.095	21.395
2016	172	2145	21.5474	20.585	20.715
2016	172	2200	21.0866	20.28	20.44
2016	172	2215	20.5716	20.025	20.135
2016	172	2230	19.5976	19.425	19.455
2016	172	2245	19.1714	18.87	18.875
2016	172	2300	18.6226	18.36	18.385
2016	172	2315	18.1581	18.295	18.39
2016	172	2330	17.3664	17.85	17.955
2016	172	2345	17.7221	17.72	17.875
2016	172	2400	17.9946	17.64	17.845
2016	173	15	17.1749	17.15	17.21
2016	173	30	16.1736	16.26	16.11
2016	173	45	16.8591	16.555	16.88
2016	173	100	17.0303	16.825	17.065
2016	173	115	16.8879	16.735	16.885
2016	173	130	16.3042	16	15.95
2016	173	145	15.3496	15.27	15.14
2016	173	200	14.2723	14.515	14.28
2016	173	215	14.1417	13.79	13.425
2016	173	230	13.72	13.74	13.85
2016	173	245	13.5688	13.57	13.675
2016	173	300	12.8272	13.355	13.49
2016	173	315	12.323	12.635	12.28
2016	173	330	11.8448	11.76	11.14
2016	173	345	11.7444	11.295	11.075
2016	173	400	11.9641	11.225	11.335
2016	173	415	11.7143	11.26	11.495
2016	173	430	11.6411	10.89	10.945
2016	173	445	12.4044	11.125	11.44
2016	173	500	12.5546	11.94	12.315
2016	173	515	13.5092	12.7	12.985
2016	173	530	13.7915	13.17	13.275
2016	173	545	14.1072	13.615	13.48
2016	173	600	14.7119	14.515	14.12
2016	173	615	15.0918	15.18	14.39
2016	173	630	15.5107	15.74	14.69
2016	173	645	15.853	15.94	14.865
2016	173	700	16.3031	16.41	15.14
2016	173	715	16.676	16.935	15.485
2016	173	730	16.7814	16.79	15.275
2016	173	745	17.3011	17.005	15.51
2016	173	800	17.66	17.175	15.86
2016	173	815	18.065	17.82	16.535
2016	173	830	18.4886	18.175	16.98
2016	173	845	18.722	18.975	17.79
2016	173	900	19.0625	19.575	18.32
2016	173	915	19.4409	20.365	18.765
2016	173	930	19.5192	20.82	18.975
2016	173	945	20.0148	21.84	19.85
2016	173	1000	20.0786	21.95	20.525
2016	173	1015	20.4201	22.455	21.295
2016	173	1030	20.6452	23.075	21.87
2016	173	1045	21.048	23.21	22.125
2016	173	1100	21.2744	23.47	22.59
2016	173	1115	21.6294	24.095	23.4
2016	173	1130	21.616	24.455	23.795
2016	173	1145	21.8566	24.93	24.255
2016	173	1200	22.2945	25.035	24.485
2016	173	1215	22.4894	25.19	24.505
2016	173	1230	22.8092	25.655	25.45
2016	173	1245	23.1454	25.685	25.36
2016	173	1300	23.2192	25.67	25.32
2016	173	1315	23.7513	26.23	25.91
2016	173	1330	23.7927	26.15	26.265
2016	173	1345	23.9027	26.2	26.94
2016	173	1400	24.3239	26.595	27.025
2016	173	1415	24.6005	26.84	27.165
2016	173	1430	25.0528	27.115	27.06
2016	173	1445	25.1965	27.085	27.005
2016	173	1500	25.185	27.16	27.54
2016	173	1515	25.3701	27.405	27.835
2016	173	1530	25.6326	27.625	28.08
2016	173	1545	25.6987	28.055	29.425
2016	173	1600	26.0674	27.945	29.995
2016	173	1615	26.1698	28.105	31.635
2016	173	1630	25.8743	28.13	33.015
2016	173	1645	26.3296	28.41	33.765
2016	173	1700	26.309	28.065	34.46
2016	173	1715	25.9843	28.145	34.37
2016	173	1730	26.2761	28.19	34.075
2016	173	1745	26.4861	28.055	32.715
2016	173	1800	26.4426	27.83	32.945
2016	173	1815	25.9138	27.48	32.205
2016	173	1830	24.8643	26.86	30.415
2016	173	1845	24.3612	26.21	29.29
2016	173	1900	23.7216	25.295	27.03
2016	173	1915	23.1926	24.265	24.81
2016	173	1930	22.7904	23.205	22.97
2016	173	1945	22.1234	22.085	21.51
2016	173	2000	21.5108	20.595	19.77
2016	173	2015	19.0389	19.315	18.395
2016	173	2030	18.0328	18.27	17.475
2016	173	2045	16.7827	17.4	16.79
2016	173	2100	18.4009	17.55	16.85
2016	173	2115	17.8315	17.205	16.68
2016	173	2130	17.4575	16.775	16.2
2016	173	2145	17.5089	16.625	16.045
2016	173	2200	17.7423	16.545	15.97
2016	173	2215	18.0321	16.455	15.94
2016	173	2230	17.6	16.27	15.705
2016	173	2245	17.9438	16.455	15.83
2016	173	2300	17.1868	16.165	15.625
2016	173	2315	16.9862	15.865	15.3
2016	173	2330	16.7507	15.51	14.935
2016	173	2345	16.2537	15.645	14.98
2016	173	2400	15.7627	14.675	14.105
2016	174	15	15.4411	14.11	13.605
2016	174	30	14.7523	13.95	13.62
2016	174	45	14.3526	13.425	13.11
2016	174	100	13.9442	13.055	12.78
2016	174	115	13.4838	12.68	12.36
2016	174	130	13.8132	12.295	11.915
2016	174	145	13.0057	12.045	11.72
2016	174	200	12.345	11.605	11.35
2016	174	215	12.0151	11.31	11.145
2016	174	230	11.9936	11.01	10.755
2016	174	245	11.9295	10.64	10.305
2016	174	300	11.671	10.345	10.05
2016	174	315	10.9939	10.08	9.82
2016	174	330	10.6927	9.935	9.58
2016	174	345	10.2126	9.67	9.44
2016	174	400	10.0834	9.415	9.205
2016	174	415	9.92457	9.24	9.065
2016	174	430	9.98272	9.175	9.045
2016	174	445	10.4389	9.315	9.355
2016	174	500	12.2874	9.85	10.015
2016	174	515	13.9562	10.885	10.97
2016	174	530	14.9901	11.96	11.96
2016	174	545	16.363	13.105	13.14
2016	174	600	17.3289	14.51	14.295
2016	174	615	16.8084	15.65	15.055
2016	174	630	17.5356	16.91	15.605
2016	174	645	18.0724	17.715	15.915
2016	174	700	18.1188	18.43	16.595
[truncated: 7,966 more rows]
